# Supplementary material for: A barcoding‐based scat‐analysis assessment of Eurasian otter Lutra lutra diet on Kinmen Island
Source: Ecol Evol. 2021 Jun 4;11(13):8795–813. doi: 10.1002/ece3.7712 (PMC8258194; doi:10.1002/ece3.7712)
Supplement: Supplementary file 2 — Appendix S2 [file ECE3-11-8795-s002.xlsx]

## Sheet: 工作表1
No.	Sequence #	Sample	Collection site	primer for sequencing	length (bp)	the best identify database (accession #)	Species (simility %)	Catalogue	linkage of blast result
1	190214-03	XYH-1	1	LCO1490	618	NCBI (CP042452)	Vibrio diabolicus (98.71%)	Bacteria	https://www.ncbi.nlm.nih.gov/nucleotide/CP042452.1?report=genbank&log$=nuclalign&blast_rank=1&RID=F2VA1WA7014
2	190615-09	XYH-1	1	FF2d	621	NCBI (CP018456)	Shewanella algae (97.26%)	Bacteria	https://www.ncbi.nlm.nih.gov/nucleotide/CP018456.1?report=genbank&log$=nuclalign&blast_rank=1&RID=G8CD0FAV014
3	190615-10	XYH-1	1	FishF2	510	NCBI (CP023473)	Vibrio parahaemolyticus (99.22%)	Bacteria	https://www.ncbi.nlm.nih.gov/nucleotide/CP023473.1?report=genbank&log$=nuclalign&blast_rank=1&RID=G8CREGRD014
4	190110-6	SH-20	2	FishF2	631	NCBI (LC049954)	Lutra lutra (99.84%)	Otter	https://www.ncbi.nlm.nih.gov/nucleotide/LC049954.1?report=genbank&log$=nucltop&blast_rank=1&RID=C27J8BFE015
5	190116-7	SH-20	2	FishF1	430	NCBI (KT231785)	Chelon affinis (90.47%)	Pisces	https://www.ncbi.nlm.nih.gov/nucleotide/KT231785.1?report=genbank&log$=nuclalign&blast_rank=1&RID=CWR8VV8B015
6	190119-5	SH-21	2	FishF1	306	NCBI (CP022358)	Shewanella bicestrii (98.36%)	Bacteria	https://www.ncbi.nlm.nih.gov/nucleotide/CP022358.1?report=genbank&log$=nuclalign&blast_rank=1&RID=CNDKGW5F014
7	190119-6	SH-21	2	FishF2	569	NCBI (LC049954)	Lutra lutra (99.82%)	Otter	https://www.ncbi.nlm.nih.gov/nucleotide/LC049954.1?report=genbank&log$=nuclalign&blast_rank=1&RID=CPU81JYC01R
8	190121-6	SH-27	2	FishF1	536	NCBI (KY784675)	Oreochromis niloticus (100%)	Pisces	https://www.ncbi.nlm.nih.gov/nucleotide/KY784675.1?report=genbank&log$=nuclalign&blast_rank=1&RID=CPXK4P2T015
9	190121-7	SH-27	2	FishF2	504	NCBI (GU477627)	Oreochromis niloticus (99.60%)	Pisces	https://www.ncbi.nlm.nih.gov/nucleotide/GU477627.1?report=genbank&log$=nuclalign&blast_rank=1&RID=CUZW2G2K01R
10	190121-8	SH-27	2	Til9020F	429	NCBI (GU477627)	Oreochromis niloticus (99.30%)	Pisces	https://www.ncbi.nlm.nih.gov/nucleotide/GU477627.1?report=genbank&log$=nuclalign&blast_rank=1&RID=CPY1F98G014
11	190615-01	SH-20	2	BirdF1	678	NCBI (LC049953)	Lutra lutra (99.85%)	Otter	https://www.ncbi.nlm.nih.gov/nucleotide/LC049953.1?report=genbank&log$=nuclalign&blast_rank=1&RID=G7G4E5TY014
12	190615-02	SH-20	2	VF1	529	NCBI (KT231779)	Chelon affinis (97.54%)	Pisces	https://www.ncbi.nlm.nih.gov/nucleotide/KT231779.1?report=genbank&log$=nuclalign&blast_rank=4&RID=G7HT1F4D014
13	190615-03	SH-20	2	Til9020F	157	NCBI (LC049953)	Lutra lutra (100%)	Otter	https://www.ncbi.nlm.nih.gov/nucleotide/LC049953.1?report=genbank&log$=nuclalign&blast_rank=1&RID=G7G4E5TY014
14	190615-04	SH-21	2	FF2d	630	NCBI (LC049953)	Lutra lutra (99.84%)	Otter	https://www.ncbi.nlm.nih.gov/nucleotide/LC049953.1?report=genbank&log$=nuclalign&blast_rank=1&RID=G7G4E5TY014
15	190615-05	SH-21	2	LCO1490	520	NCBI (EF650529)	Macrotrachela quadricornifera (89.04%)	Rotifer	https://www.ncbi.nlm.nih.gov/nucleotide/EF650529.1?report=genbank&log$=nuclalign&blast_rank=2&RID=G7JFZASG014
16	190615-06	SH-27	2	BirdF1	549	NCBI (GU477627)	Oreochromis niloticus (99.82%)	Pisces	https://www.ncbi.nlm.nih.gov/nucleotide/GU477627.1?report=genbank&log$=nuclalign&blast_rank=1&RID=CUZW2G2K01R
17	190615-07	SH-27	2	FF2d	630	NCBI (LC049953)	Lutra lutra (99.52%)	Otter	https://www.ncbi.nlm.nih.gov/nucleotide/LC049953.1?report=genbank&log$=nuclalign&blast_rank=1&RID=G7G4E5TY014
18	190622-04	SH-23	2	LCO1490	300	NCBI (HQ175044)	Uncultured bdelloid rotifer (88.96%)	Rotifer	https://www.ncbi.nlm.nih.gov/nucleotide/HQ175044.1?report=genbank&log$=nuclalign&blast_rank=1&RID=GWES6U7B014
19	190805-10	SH-23	2	LepF1	641	BOLD (BNAFB410-09)	Gambusia affinis (100%)	Pisces	http://v4.boldsystems.org/index.php/Public_RecordView?processid=BNAFB410-09
20	190805-11	SH-23	2	Til9020F	423	NCBI (GU477627)	Oreochromis niloticus (99.76%)	Pisces	https://www.ncbi.nlm.nih.gov/nucleotide/GU477627.1?report=genbank&log$=nucltop&blast_rank=1&RID=C57TGNW6015
21	190805-27	SH-23	2	FishF1	540	NCBI (KY784675)	Oreochromis niloticus (100%)	Pisces	https://www.ncbi.nlm.nih.gov/nucleotide/KY784675.1?report=genbank&log$=nuclalign&blast_rank=1&RID=CPXK4P2T015
22	200317-10	SH-23	2	FishF2	635	NCBI (GU477627)	Oreochromis niloticus (100%)	Pisces	https://www.ncbi.nlm.nih.gov/nucleotide/GU477627.1?report=genbank&log$=nuclalign&blast_rank=1&RID=CPY1F98G014
23	190119-2	HB-3	3	FishF2	560	NCBI (GU477627)	Oreochromis niloticus (98.27%)	Pisces	https://www.ncbi.nlm.nih.gov/nucleotide/GU477627.1?report=genbank&log$=nuclalign&blast_rank=1&RID=CUZW2G2K01R
24	190121-3	HB-3	3	Til9020F	203	NCBI (KM658974)	Coptodon zillii (99.51%)	Pisces	https://www.ncbi.nlm.nih.gov/nucleotide/KM658974.1?report=genbank&log$=nuclalign&blast_rank=1&RID=CPVVYRGG014
25	190128-08	HB-3	3	LCO1490	650	BOLD (GBCMD0879-06)	Macrobrachium nipponense (100％)	Crustacean	http://v4.boldsystems.org/index.php/Public_RecordView?processid=GBCMD0879-06
26	181207-2	TP-77	4	LepF1	635	NCBI (AP004422)	Gambusia affinis (99.53%)	Pisces	https://www.ncbi.nlm.nih.gov/nucleotide/AP004422.1?report=genbank&log$=nuclalign&blast_rank=1&RID=CVETZZXC014
27	181228-1	TP-76	4	FF2dFR1d	687	NCBI (LC049954)	Lutra lutra (99.56%)	Otter	https://www.ncbi.nlm.nih.gov/nucleotide/LC049954.1?report=genbank&log$=nucltop&blast_rank=1&RID=C27J8BFE015
28	181228-2	TP-77	4	FishF1	701	NCBI (AB843801)	Tachybaptus ruficollis (99.28%)	Bird	https://www.ncbi.nlm.nih.gov/nucleotide/AB843801.1?report=genbank&log$=nuclalign&blast_rank=1&RID=CVEHKN55014
29	190116-8	TP-78	4	FishF1	95	NCBI (MH539887)	Tachybaptus ruficollis (100%)	Bird	https://www.ncbi.nlm.nih.gov/nucleotide/MH539887.1?report=genbank&log$=nuclalign&blast_rank=1&RID=CWRSCEP601R
30	190128-04	TP-85	4	FishF2	545	BOLD (FISH080-08)	Coptodon zillii (100%)	Pisces	http://boldsystems.org/index.php/Public_RecordView?processid=FISH080-08
31	190128-05	TP-85	4	Til9020F	195	NCBI (KM658974)	Coptodon zillii (99.49%)	Pisces	https://www.ncbi.nlm.nih.gov/nucleotide/KM658974.1?report=genbank&log$=nucltop&blast_rank=1&RID=C5JA302T01R
32	190502-4	TP-76	4	FishF1	520	NCBI (MF805630)	Carassius gibelio (99.61%) (=C. auratus)	Pisces	https://www.ncbi.nlm.nih.gov/nucleotide/MF805630.1?report=genbank&log$=nuclalign&blast_rank=1&RID=CNBXP69F014
33	190615-08	TP-85	4	LCO1490	610	NCBI (MG786011)	Cladotanytarsus gracilistylus (96.16%)	Insect	https://www.ncbi.nlm.nih.gov/nucleotide/MG786011.1?report=genbank&log$=nuclalign&blast_rank=1&RID=G8BGJDAR014
34	190622-05	TP-78	4	Til9020F	132	NCBI (LC049955)	Lutra lutra (100%)	Otter	https://www.ncbi.nlm.nih.gov/nucleotide/LC049955.1?report=genbank&log$=nuclalign&blast_rank=2&RID=GWF2YC2U014
35	190109-03	QP-79	5	FishF2	240	NCBI (MH539887)	Tachybaptus ruficollis (98.33%)	Bird	https://www.ncbi.nlm.nih.gov/nucleotide/MH539887.1?report=genbank&log$=nuclalign&blast_rank=1&RID=CS04BC94014
36	190123-18	QP-81	5	Til9020F	208	NCBI (KM658974)	Coptodon zillii (99.04%)	Pisces	https://www.ncbi.nlm.nih.gov/nucleotide/KM658974.1?report=genbank&log$=nuclalign&blast_rank=1&RID=CPVVYRGG014
37	190123-19	QP-87	5	Til9020F	196	NCBI (KM658974)	Coptodon zillii (99.49%)	Pisces	https://www.ncbi.nlm.nih.gov/nucleotide/KM658974.1?report=genbank&log$=nuclalign&blast_rank=1&RID=CPVVYRGG014
38	190214-02	QP-81	5	FishF2	270	BOLD (FISH080-08)	Coptodon zillii (99.63%)	Pisces	http://boldsystems.org/index.php/Public_RecordView?processid=FISH080-08
39	190605-6	QP-79	5	FF2d	399	NCBI (LC049954)	Lutra lutra (100%)	Otter	https://www.ncbi.nlm.nih.gov/nucleotide/LC049954.1?report=genbank&log$=nuclalign&blast_rank=1&RID=FFDUXJCR015
40	191227-13	QP-87	5	VF1	448	NCBI (KX505166)	Carassius gibelio (96.56%) (=C. auratus)	Pisces	https://www.ncbi.nlm.nih.gov/nucleotide/KX505166.1?report=genbank&log$=nuclalign&blast_rank=2&RID=JB6D206G014
41	200317-14	QP-87	5	FishF2	581	NCBI (MG438464)	Coptodon zillii (100%)	Pisces	https://www.ncbi.nlm.nih.gov/nucleotide/MG438464.1?report=genbank&log$=nuclalign&blast_rank=6&RID=KXZRSCWT014
42	190110-1	FG-13	6	FishF2	260	NCBI (EU381040)	Microphilypnus sp. (80.38%)	Pisces	https://www.ncbi.nlm.nih.gov/nucleotide/EU381040.1?report=genbank&log$=nuclalign&blast_rank=1&RID=CV8UY7EV014
43	190123-03	FG-13	6	chmf4	358	NCBI (MH515233)	Oreochromis niloticus (97.21%)	Pisces	https://www.ncbi.nlm.nih.gov/nucleotide/MH515233.1?report=genbank&log$=nuclalign&blast_rank=1&RID=CNPV973C01R
44	190123-04	FG-13	6	FF2d	581	NCBI (KU565830)	Oreochromis niloticus (99.14%)	Pisces	https://www.ncbi.nlm.nih.gov/nucleotide/KU565830.1?report=genbank&log$=nuclalign&blast_rank=7&RID=F2US7YBC016
45	190123-05	FG-13	6	LepF1	615	BOLD (ASMA910-05)	Pheidole megacephala (99.83%)	Insect	http://v4.boldsystems.org/index.php/Public_RecordView?processid=ASMA910-05
46	190110-2	FG-14	7	FishF1	557	NCBI (KJ013050)	Planiliza subviridis (97.80%)	Pisces	https://www.ncbi.nlm.nih.gov/nucleotide/KJ013050.1?report=genbank&log$=nuclalign&blast_rank=1&RID=CV9FH09X014
47	190604-1	FG-14	7	VF1	580	NCBI (KP200014)	Planiliza subviridis (98.79%)	Pisces	https://www.ncbi.nlm.nih.gov/nucleotide/KP200014.1?report=genbank&log$=nuclalign&blast_rank=1&RID=FDMEDDPH015
48	190605-1	FG-14	7	LCO1490	589	NCBI (LC146823)	Awacaris yezoensis (82.78%)	Amphipoda	https://www.ncbi.nlm.nih.gov/nucleotide/LC146823.1?report=genbank&log$=nuclalign&blast_rank=1&RID=FEP50RUF015
49	190605-2	FG-14	7	LepF1	129	NCBI (KF395468)	Garrha sp. (93.02%)	Insect	https://www.ncbi.nlm.nih.gov/nucleotide/KF395468.1?report=genbank&log$=nuclalign&blast_rank=1&RID=FF3XTKG8015
50	190605-3	FG-14	7	chmf4	190	NCBI (AB477020)	Paraplagusia japonica (95.72%)	Pisces	https://www.ncbi.nlm.nih.gov/nucleotide/AB477020.1?report=genbank&log$=nuclalign&blast_rank=1&RID=FF4CY64H015
51	190621-12	FG-14	7	Til9020F	414	NCBI (KM925142)	Chelon affinis (96.46%)	Pisces	https://www.ncbi.nlm.nih.gov/nucleotide/KM925142.1?report=genbank&log$=nuclalign&blast_rank=2&RID=FFJ8Z1N5015
52	190121-4	JH-37	8	Til9020F	435	NCBI (KM658974)	Coptodon zillii (99.54%)	Pisces	https://www.ncbi.nlm.nih.gov/nucleotide/KM658974.1?report=genbank&log$=nuclalign&blast_rank=1&RID=CPVVYRGG014
53	190123-12	JH-39	8	FF2d	588	NCBI (LC049954)	Lutra lutra (99.49%)	Otter	https://www.ncbi.nlm.nih.gov/nucleotide/LC049954.1?report=genbank&log$=nuclalign&blast_rank=1&RID=CPU81JYC01R
54	190128-07	JH-39	8	Til9020F	389	NCBI (GU477627)	Oreochromis niloticus (98.74%)	Pisces	https://www.ncbi.nlm.nih.gov/nucleotide/GU477627.1?report=genbank&log$=nucltop&blast_rank=1&RID=C57TGNW6015
55	190605-13	JH-38	8	FishF2	574	NCBI (LC049954)	Lutra lutra (99.83%)	Otter	https://www.ncbi.nlm.nih.gov/nucleotide/LC049954.1?report=genbank&log$=nuclalign&blast_rank=1&RID=FFDUXJCR015
56	190621-09	JH-39	8	FishF2	622	NCBI (LC049954)	Lutra lutra (99.84%)	Otter	https://www.ncbi.nlm.nih.gov/nucleotide/LC049954.1?report=genbank&log$=nuclalign&blast_rank=1&RID=FFDUXJCR015
57	190121-1	BL-8	9	Til9020F	452	NCBI (KM658974)	Coptodon zillii (98.68%)	Pisces	https://www.ncbi.nlm.nih.gov/nucleotide/KM658974.1?report=genbank&log$=nuclalign&blast_rank=1&RID=CPVVYRGG014
58	190110-3	HL-45	10	FishF1	626	NCBI (MG438464)	Coptodon zillii (100%)	Pisces	https://www.ncbi.nlm.nih.gov/nucleotide/MG438464.1?report=genbank&log$=nuclalign&blast_rank=1&RID=CV9WPBD6014
59	190110-4	HL-45	10	FishF2	603	NCBI (MG438464)	Coptodon zillii (99.34%)	Pisces	https://www.ncbi.nlm.nih.gov/nucleotide/MG438464.1?report=genbank&log$=nuclalign&blast_rank=1&RID=CV9WPBD6014
60	190116-4	HL-39	10	Til9020F	197	NCBI (KM658974)	Coptodon zillii (99.49%)	Pisces	https://www.ncbi.nlm.nih.gov/nucleotide/KM658974.1?report=genbank&log$=nuclalign&blast_rank=1&RID=CPVVYRGG014
61	190116-5	HL-39	10	VF1	93	NCBI (MG438464)	Coptodon zillii (96.59%)	Pisces	https://www.ncbi.nlm.nih.gov/nucleotide/MG438464.1?report=genbank&log$=nuclalign&blast_rank=1&RID=CV9WPBD6014
62	190118-4	HL-24	10	FishF2	624	NCBI (LC049954)	Lutra lutra (99.84%)	Otter	https://www.ncbi.nlm.nih.gov/nucleotide/LC049954.1?report=genbank&log$=nuclalign&blast_rank=1&RID=CPU81JYC01R
63	190123-10	HL-24	10	BirdF1	399	NCBI (LC049955)	Lutra lutra (98.5%)	Otter	https://www.ncbi.nlm.nih.gov/nucleotide/LC049955.1?report=genbank&log$=nuclalign&blast_rank=1&RID=CNSJGZUR015
64	190123-11	HL-24	10	FF2d	627	NCBI (LC049954)	Lutra lutra (99.84%)	Otter	https://www.ncbi.nlm.nih.gov/nucleotide/LC049954.1?report=genbank&log$=nuclalign&blast_rank=1&RID=CPU81JYC01R
65	190605-4	HL-24	10	VF1	409	-	NO match	-
66	190621-05	HL-39	10	FishF2	463	BOLD (FISH080-08)	Coptodon zillii (100%)	Pisces	http://boldsystems.org/index.php/Public_RecordView?processid=FISH080-08
67	190621-06	HL-45	10	FF2d	600	NCBI (LC049954)	Lutra lutra (94.33%)	Otter	https://www.ncbi.nlm.nih.gov/nucleotide/LC049954.1?report=genbank&log$=nuclalign&blast_rank=1&RID=FFDUXJCR015
68	190621-07	HL-45	10	LCO1490	348	NCBI (LC215511)	Brachionus sp. (100%)	Rotifer	https://www.ncbi.nlm.nih.gov/nucleotide/LC215511.1?report=genbank&log$=nuclalign&blast_rank=1&RID=GWBFAT2701N
69	190621-08	HL-45	10	Til9020F	491	NCBI (KM658974)	Coptodon zillii (98.74%)	Pisces	https://www.ncbi.nlm.nih.gov/nucleotide/KM658974.1?report=genbank&log$=nuclalign&blast_rank=1&RID=CPVVYRGG014
70	190109-04	Tai-140	11	FishF1	634	BOLD (FISH082-08)	Coptodon zillii (100%)	Pisces	http://v4.boldsystems.org/index.php/Public_RecordView?processid=FISH082-08
71	190109-05	Tai-140	11	FishF2	634	BOLD (FISH082-08)	Coptodon zillii (100%)	Pisces	http://v4.boldsystems.org/index.php/Public_RecordView?processid=FISH082-08
72	190110-7	Tai-141	11	FishF2	587	NCBI (MG438464)	Coptodon zillii (99.83%)	Pisces	https://www.ncbi.nlm.nih.gov/nucleotide/MG438464.1?report=genbank&log$=nuclalign&blast_rank=1&RID=CV9WPBD6014
73	190128-09	Tai-117	11	Til9020F	193	NCBI (KM658974)	Coptodon zillii (99.48%)	Pisces	https://www.ncbi.nlm.nih.gov/nucleotide/KM658974.1?report=genbank&log$=nucltop&blast_rank=1&RID=C5JA302T01R
74	190128-15	Tai-127	11	FishF2	256	NCBI (CP053946)	Shewanella oneidensis (95.31%)	Bacteria	https://www.ncbi.nlm.nih.gov/nucleotide/CP053946.1?report=genbank&log$=nuclalign&blast_rank=1&RID=F2U5GKE8014
75	190128-16	Tai-131	11	FishF2	642	BOLD (FISH082-08)	Coptodon zillii (100%)	Pisces	http://v4.boldsystems.org/index.php/Public_RecordView?processid=FISH082-08
76	190128-17	Tai-134	11	FishF1	570	NCBI (KY784675)	Oreochromis niloticus (100%)	Pisces	https://www.ncbi.nlm.nih.gov/nucleotide/KY784675.1?report=genbank&log$=nuclalign&blast_rank=1&RID=CPXK4P2T015
77	190128-18	Tai-134	11	FishF2	634	NCBI (KU565830)	Oreochromis niloticus (98.74%)	Pisces	https://www.ncbi.nlm.nih.gov/nucleotide/KU565830.1?report=genbank&log$=nuclalign&blast_rank=7&RID=F2US7YBC016
78	190128-19	Tai-134	11	Til9020F	207	NCBI (KM658974)	Coptodon zillii (99.51%)	Pisces	https://www.ncbi.nlm.nih.gov/nucleotide/KM658974.1?report=genbank&log$=nucltop&blast_rank=1&RID=C5JA302T01R
79	190603-07	Tai-127	11	VF1	429	NCBI (DQ859911)	Macrobrachium nipponense (99.3％)	Crustacean	https://www.ncbi.nlm.nih.gov/nucleotide/DQ859911.1?report=genbank&log$=nuclalign&blast_rank=1&RID=F93CTSKA014
80	190109-06	YB-59	12	FishF1	199	NCBI (MG438464)	Coptodon zillii (100%)	Pisces	https://blast.ncbi.nlm.nih.gov/Blast.cgi#alnHdr_1391784126
81	190109-07	YB-59	12	FishF2	632	NCBI (MG438464)	Coptodon zillii (100%)	Pisces	https://blast.ncbi.nlm.nih.gov/Blast.cgi#alnHdr_1391784126
82	190109-08	YB-61	12	FishF2	635	NCBI (MG438464)	Coptodon zillii (100%)	Pisces	https://blast.ncbi.nlm.nih.gov/Blast.cgi#alnHdr_1391784126
83	190109-09	YB-75	12	FishF2	524	NCBI (MG438464)	Coptodon zillii (100%)	Pisces	https://blast.ncbi.nlm.nih.gov/Blast.cgi#alnHdr_1391784126
84	190118-8	YB-20	12	FishF2	632	BOLD (FISH082-08)	Coptodon zillii (100%)	Pisces	http://v4.boldsystems.org/index.php/Public_RecordView?processid=FISH082-08
85	190214-05	YB-25	12	Til9020F	195	NCBI (KM658974)	Coptodon zillii (99.49%)	Pisces	https://www.ncbi.nlm.nih.gov/nucleotide/KM658974.1?report=genbank&log$=nuclalign&blast_rank=1&RID=CPVVYRGG014
86	190214-06	YB-20	12	LCO1490	515	NCBI (MK412784)	Macrobrachium nipponense (100％)	Crustacean	https://www.ncbi.nlm.nih.gov/nucleotide/MK412784.1?report=genbank&log$=nucltop&blast_rank=2&RID=F2WVBE7B01R
87	190621-10	YB-59	12	LepF1	571	NCBI (GQ844251)	Cyclotella cryptica (96.51%)	Diatom	https://www.ncbi.nlm.nih.gov/nucleotide/GQ844251.1?report=genbank&log$=nuclalign&blast_rank=2&RID=GWCGZRG0014
88	190621-11	YB-59	12	Til9020F	426	NCBI (KM658974)	Coptodon zillii (99.76%)	Pisces	https://www.ncbi.nlm.nih.gov/nucleotide/KM658974.1?report=genbank&log$=nuclalign&blast_rank=1&RID=CPVVYRGG014
89	190123-14	MT-19	13	LepF1	661	NCBI (JQ309181)	Philodina megalotrocha (88.52%)	Rotifer	https://www.ncbi.nlm.nih.gov/nucleotide/JQ309181.1?report=genbank&log$=nuclalign&blast_rank=1&RID=CPVJKHN701R
90	190123-15	MT-19	13	Til9020F	192	NCBI (KM658974)	Coptodon zillii (99.48%)	Pisces	https://www.ncbi.nlm.nih.gov/nucleotide/KM658974.1?report=genbank&log$=nuclalign&blast_rank=1&RID=CPVVYRGG014
91	190123-16	MT-20	13	Til9020F	191	NCBI (KM658974)	Coptodon zillii (99.48%)	Pisces	https://www.ncbi.nlm.nih.gov/nucleotide/KM658974.1?report=genbank&log$=nuclalign&blast_rank=1&RID=CPVVYRGG014
92	190128-10	MT-16	13	FishF2	643	BOLD (GBMTG1380-16)	Lutra lutra (99.06%)	Otter	http://v4.boldsystems.org/index.php/Public_RecordView?processid=GBMTG1380-16
93	190604-3	MT-16	13	BirdF1	287	NCBI (LC049953)	Lutra lutra (100%)	Otter	https://www.ncbi.nlm.nih.gov/nucleotide/LC049953.1?report=genbank&log$=nuclalign&blast_rank=1&RID=G7G4E5TY014
94	190605-5	MT-16	13	FF2d	581	NCBI (LC049954)	Lutra lutra (100%)	Otter	https://www.ncbi.nlm.nih.gov/nucleotide/LC049954.1?report=genbank&log$=nuclalign&blast_rank=1&RID=FFDUXJCR015
95	190109-02	LAN-73	14	FishF2	631	NCBI (LC049954)	Lutra lutra (99.84%)	Otter	https://www.ncbi.nlm.nih.gov/nucleotide/LC049954.1?report=genbank&log$=nuclalign&blast_rank=1&RID=CPU81JYC01R
96	190118-5	LAN-71	14	FishF2	631	NCBI (LC049954)	Lutra lutra (99.68%)	Otter	https://www.ncbi.nlm.nih.gov/nucleotide/LC049954.1?report=genbank&log$=nuclalign&blast_rank=1&RID=CPU81JYC01R
97	190119-3	LAN-74	14	FishF2	631	NCBI (LC049954)	Lutra lutra (99.84%)	Otter	https://www.ncbi.nlm.nih.gov/nucleotide/LC049954.1?report=genbank&log$=nuclalign&blast_rank=1&RID=CPU81JYC01R
98	190123-13	LAN-71	14	FF2d	641	NCBI (LC049954)	Lutra lutra (99.69%)	Otter	https://www.ncbi.nlm.nih.gov/nucleotide/LC049954.1?report=genbank&log$=nuclalign&blast_rank=1&RID=CPU81JYC01R
99	190603-04	LAN-71	14	Til9020F	135	NCBI (GU477627)	Oreochromis niloticus (99.26%)	Pisces	https://www.ncbi.nlm.nih.gov/nucleotide/GU477627.1?report=genbank&log$=nuclalign&blast_rank=5&RID=F92PRU8C01R
100	190603-05	LAN-73	14	Til9020F	402	NCBI (GU477627)	Oreochromis niloticus (99.75%)	Pisces	https://www.ncbi.nlm.nih.gov/nucleotide/GU477627.1?report=genbank&log$=nuclalign&blast_rank=5&RID=F92PRU8C01R
101	190603-06	LAN-74	14	VF1	520	NCBI (CP022089)	Shewanella sp. (99.03%)	Bacteria	https://www.ncbi.nlm.nih.gov/nucleotide/CP022089.2?report=genbank&log$=nuclalign&blast_rank=1&RID=F933WN70014
102	190123-17	QL-41	15	FF2d	591	NCBI (LC049954)	Lutra lutra (99.66%)	Otter	https://www.ncbi.nlm.nih.gov/nucleotide/LC049954.1?report=genbank&log$=nuclalign&blast_rank=1&RID=CPU81JYC01R
103	190128-11	QL-41	15	FishF1	200	-	NO match	-
104	190128-12	QL-48	15	FishF1	568	NCBI (DQ859911)	Macrobrachium nipponense (98.18％)	Crustacean	https://www.ncbi.nlm.nih.gov/nucleotide/DQ859911.1?report=genbank&log$=nucltop&blast_rank=1&RID=F2T97V18016
105	190128-13	QL-48	15	FishF2	561	BOLD (FISH080-08)	Coptodon zillii (100%)	Pisces	http://boldsystems.org/index.php/Public_RecordView?processid=FISH080-08
106	190605-10	QL-48	15	FF2d	324	NCBI (MG824685)	Coptodon zillii (98.77%)	Pisces	https://www.ncbi.nlm.nih.gov/nucleotide/MG824685.1?report=genbank&log$=nuclalign&blast_rank=2&RID=FFG0NK6J01R
107	190605-11	QL-48	15	LCO1490	635	NCBI (KY977499)	Macrobrachium nipponense (99.36％)	Crustacean	https://www.ncbi.nlm.nih.gov/nucleotide/KY977499.1?report=genbank&log$=nuclalign&blast_rank=1&RID=FFFARKJG014
108	190605-12	QL-48	15	LepF1	490	NCBI (DQ859911)	Macrobrachium nipponense (100％)	Crustacean	https://www.ncbi.nlm.nih.gov/nucleotide/DQ859911.1?report=genbank&log$=nuclalign&blast_rank=1&RID=FFGK2GPE015
109	190605-8	QL-48	15	VF1	625	NCBI (KY977499)	Macrobrachium nipponense (99.52％)	Crustacean	https://www.ncbi.nlm.nih.gov/nucleotide/KY977499.1?report=genbank&log$=nuclalign&blast_rank=1&RID=FFFARKJG014
110	190605-9	QL-48	15	chmf4	160	NCBI (KM658974)	Coptodon zillii (98.72%)	Pisces	https://www.ncbi.nlm.nih.gov/nucleotide/KM658974.1?report=genbank&log$=nuclalign&blast_rank=1&RID=CPVVYRGG014
111	190110-5	SG-1	16	FishF2	641	NCBI (GU477627)	Oreochromis niloticus (100%)	Pisces	https://www.ncbi.nlm.nih.gov/nucleotide/GU477627.1?report=genbank&log$=nuclalign&blast_rank=1&RID=CUZW2G2K01R
112	190119-1	Ci-18	17	FishF1	369	NCBI (LN899469)	Idiomarinaceae bacterium (79.5%)	Bacteria	https://www.ncbi.nlm.nih.gov/nucleotide/LN899469.1?report=genbank&log$=nuclalign&blast_rank=1&RID=CRCANC5F015
113	190121-2	Ci-18	17	Til9020F	208	NCBI (KM658974)	Coptodon zillii (99.52%)	Pisces	https://www.ncbi.nlm.nih.gov/nucleotide/KM658974.1?report=genbank&log$=nuclalign&blast_rank=1&RID=CPVVYRGG014
114	190123-01	Ci-38	17	VF1	631	NCBI (JX233638)	Enhydris chinensis (100%)	Snake	https://www.ncbi.nlm.nih.gov/nucleotide/JX233638.1?report=genbank&log$=nuclalign&blast_rank=1&RID=GWA0UMZG01N
115	190123-20	Ci-44	17	FishF1	633	BOLD (GBGCR252-15)	Enhydris chinensis (100%)	Snake	http://v4.boldsystems.org/index.php/Public_RecordView?processid=GBGCR252-15
116	190123-21	Ci-44	17	LCO1490	432	NCBI (MH124198)	Acanthamoeba sp. (95.83%)	Amoeba	https://www.ncbi.nlm.nih.gov/nucleotide/MH124198.1?report=genbank&log$=nuclalign&blast_rank=3&RID=EYFRWGMZ01R
117	190621-01	Ci-18	17	VF1	562	NCBI (LN899469)	Idiomarinaceae bacterium (80.86%)	Bacteria	https://www.ncbi.nlm.nih.gov/nucleotide/LN899469.1?report=genbank&log$=nuclalign&blast_rank=1&RID=GW4D7MKT014
118	190621-02	Ci-38	17	FF2d	609	NCBI (JX233638)	Enhydris chinensis (100%)	Snake	https://www.ncbi.nlm.nih.gov/nucleotide/JX233638.1?report=genbank&log$=nuclalign&blast_rank=1&RID=GWA0UMZG01N
119	190622-01	Ci-44	17	VF1	618	NCBI (JX233638)	Enhydris chinensis (100%)	Snake	https://www.ncbi.nlm.nih.gov/nucleotide/JX233638.1?report=genbank&log$=nuclalign&blast_rank=1&RID=GWA0UMZG01N
120	190622-02	Ci-44	17	FF2d	623	NCBI (JX233638)	Enhydris chinensis (100%)	Snake	https://www.ncbi.nlm.nih.gov/nucleotide/JX233638.1?report=genbank&log$=nuclalign&blast_rank=1&RID=GWA0UMZG01N
121	190118-7	SL-18	18	FishF2	380	NCBI (CP053946)	Shewanella oneidensis (94.72%)	Bacteria	https://www.ncbi.nlm.nih.gov/nucleotide/CP053946.1?report=genbank&log$=nuclalign&blast_rank=1&RID=F2U5GKE8014
122	190119-7	SL-31	18	FishF2	218	NCBI (LC052673)	Oreochromis mossambicus (100%)	Pisces	https://www.ncbi.nlm.nih.gov/nucleotide/KM438546.1?report=genbank&log$=nucltop&blast_rank=1&RID=CREHC64N01R
123	190121-9	SL-31	18	Til9020F	225	NCBI (GU477627)	Oreochromis niloticus (100%)	Pisces	https://www.ncbi.nlm.nih.gov/nucleotide/GU477627.1?report=genbank&log$=nuclalign&blast_rank=1&RID=CPY1F98G014
124	190128-14	SL-18	18	Til9020F	209	NCBI (KM658974)	Coptodon zillii (99.52%)	Pisces	https://www.ncbi.nlm.nih.gov/nucleotide/KM658974.1?report=genbank&log$=nucltop&blast_rank=1&RID=C5JA302T01R
125	190109-01	GQR-44	19	FishF1	573	NCBI (KC108646)	Cyprinus carpio (98.25%)	Pisces	https://www.ncbi.nlm.nih.gov/nucleotide/KC108646.1?report=genbank&log$=nuclalign&blast_rank=1&RID=CRZKGMR5015
126	190116-3	GQR-44	19	VF1	532	NCBI (MF122087)	Carassius auratus (98.12%)	Pisces	https://www.ncbi.nlm.nih.gov/nucleotide/MF122087.1?report=genbank&log$=nuclalign&blast_rank=1&RID=CVDG76UD015
127	190118-3	GQR-37	19	FishF1	613	NCBI (CP022358)	Shewanella bicestrii (96.56%)	Bacteria	https://www.ncbi.nlm.nih.gov/nucleotide/CP022358.1?report=genbank&log$=nucltop&blast_rank=1&RID=F2S3222W014
128	190123-06	GQR-37	19	FF2d	636	NCBI (CP022358)	Shewanella bicestrii (97.17%)	Bacteria	https://www.ncbi.nlm.nih.gov/nucleotide/CP022358.1?report=genbank&log$=nucltop&blast_rank=1&RID=CNRP1T26014
129	190123-07	GQR-37	19	VF1	639	NCBI (CP022358)	Shewanella bicestrii (96.87%)	Bacteria	https://www.ncbi.nlm.nih.gov/nucleotide/CP022358.1?report=genbank&log$=nucltop&blast_rank=1&RID=CNRP1T26014
130	190123-08	GQR-39	19	chmf4	506	NCBI (AF317343)	Varuna litterata (98.02%)	Crustacean	https://www.ncbi.nlm.nih.gov/nucleotide/AF317343.1?report=genbank&log$=nucltop&blast_rank=1&RID=CNS75JMA014
131	190123-09	GQR-39	19	Til9020F	195	NCBI (KM658974)	Coptodon zillii (99.49%)	Pisces	https://www.ncbi.nlm.nih.gov/nucleotide/KM658974.1?report=genbank&log$=nucltop&blast_rank=1&RID=CNSEX3PU01R
132	190213-02	GQR-37	19	LCO1490	653	BOLD (GBCMD0177-06)	Varuna litterata (99.64%)	Crustacean	http://v4.boldsystems.org/index.php/Public_RecordView?processid=GBCMD0177-06
133	190621-04	GQR-39	19	LCO1490	611	NCBI (AF516704)	Varuna litterata (100%)	Crustacean	https://www.ncbi.nlm.nih.gov/nucleotide/AF516704.1?report=genbank&log$=nuclalign&blast_rank=1&RID=GWANARCU01N
134	190118-1	DMR-68	20	FishF1	615	NCBI (AXZL01000057)	Shewanella decolorationis (98.33%)	Bacteria	https://www.ncbi.nlm.nih.gov/nuccore/AXZL01000057
135	190118-2	DMR-68	20	FishF2	625	NCBI (APVG01000049)	Aeromonas diversa (99.42%)	Bacteria	https://www.ncbi.nlm.nih.gov/nuccore/APVG01000049
136	190123-02	DMR-65	20	FF2d	637	NCBI (CP022358)	Shewanella bicestrii (96.86%)	Bacteria	https://www.ncbi.nlm.nih.gov/nucleotide/CP022358.1?report=genbank&log$=nuclalign&blast_rank=1&RID=CNDKGW5F014
137	190214-01	DMR-65	20	FishF1	369	NCBI (CP015194)	Shewanella sp. (85.71%)	Bacteria	https://www.ncbi.nlm.nih.gov/nucleotide/CP015194.1?report=genbank&log$=nuclalign&blast_rank=1&RID=F2PZ0E82016
138	190603-01	DMR-65	20	LCO1490	521	BOLD (GBCMD0177-06)	Varuna litterata (99.8%)	Crustacean	http://v4.boldsystems.org/index.php/Public_RecordView?processid=GBCMD0177-06
139	190603-02	DMR-68	20	LepF1	147	BOLD (GBCMD25343-19)	Varuna litterata (100%)	Crustacean	http://v4.boldsystems.org/index.php/Public_RecordView?processid=GBCMD25343-19
140	190603-03	DMR-68	20	VF1	610	NCBI (CP022358)	Shewanella bicestrii (97.21%)	Bacteria	https://www.ncbi.nlm.nih.gov/nucleotide/CP022358.1?report=genbank&log$=nuclalign&blast_rank=1&RID=F924T2S0015
141	190621-03	DMR-68	20	FF2d	621	NCBI (CP022358)	Shewanella bicestrii (97.25%)	Bacteria	https://www.ncbi.nlm.nih.gov/nucleotide/CP022358.1?report=genbank&log$=nuclalign&blast_rank=1&RID=F93TGMA1014
142	190118-6	Rong-51	21	FishF1	621	NCBI (KM438548)	Coptodon zillii (95.75%)	Pisces	https://www.ncbi.nlm.nih.gov/nucleotide/KM438548.1?report=genbank&log$=nucltop&blast_rank=1&RID=F2TXJDAW016
143	190119-4	Rong-57	21	FishF2	611	NCBI (LC049955)	Channa maculata (92.93%)	Pisces	https://www.ncbi.nlm.nih.gov/nucleotide/KU852440.1?report=genbank&log$=nuclalign&blast_rank=1&RID=CRDKKK1U015
144	190121-5	Rong-57	21	Til9020F	437	NCBI (KM658974)	Coptodon zillii (99.08%)	Pisces	https://www.ncbi.nlm.nih.gov/nucleotide/KM658974.1?report=genbank&log$=nuclalign&blast_rank=1&RID=CPVVYRGG014
145	190605-14	Rong-57	21	VF1	508	NCBI (KP060801)	Coptodon zillii (100%)	Pisces	https://blast.ncbi.nlm.nih.gov/Blast.cgi#alnHdr_1391784126
146	190605-15	Rong-57	21	chmf4	615	NCBI (KU852440)	Channa maculata (100%)	Pisces	https://www.ncbi.nlm.nih.gov/nucleotide/KU852440.1?report=genbank&log$=nuclalign&blast_rank=1&RID=CRDKKK1U015
147	190605-16	Rong-57	21	FF2d	450	NCBI (LC049954)	Lutra lutra (91.07%)	Otter	https://www.ncbi.nlm.nih.gov/nucleotide/LC049954.1?report=genbank&log$=nuclalign&blast_rank=1&RID=FFDUXJCR015
148	190605-7	Rong-51	21	Til9020F	188	NCBI (KM658974)	Coptodon zillii (98.41%)	Pisces	https://www.ncbi.nlm.nih.gov/nucleotide/KM658974.1?report=genbank&log$=nuclalign&blast_rank=1&RID=CPVVYRGG014
149	190622-03	Rong-51	21	LepF1	401	NCBI (MG786011)	Cladotanytarsus gracilistylus (100%)	Insect	https://www.ncbi.nlm.nih.gov/nucleotide/MG786011.1?report=genbank&log$=nuclalign&blast_rank=1&RID=G8BGJDAR014
150	190128-01	YS-54	22	FishF1	250	BOLD (GBMIN129774-17)	Mugilogobius chulae (98.37％)	Pisces	http://v4.boldsystems.org/index.php/Public_RecordView?processid=GBMIN129774-17
151	190128-02	YS-54	22	Til9020F	169	NCBI (AP006346)	Marsupenaeus japonicus (98.82%)	Crustacean	https://www.ncbi.nlm.nih.gov/nucleotide/AP006346.1?report=genbank&log$=nuclalign&blast_rank=1&RID=C4ZV0NYV015
152	190128-03	YS-54	22	FishF2	636	NCBI (LC094961)	Lutra lutra (99.84%)	Otter	https://www.ncbi.nlm.nih.gov/nucleotide/LC094961.1?report=genbank&log$=nuclalign&blast_rank=1&RID=F2XAPHV7014
153	190214-04	YS-53	22	Til9020F	201	NCBI (KM658974)	Coptodon zillii (99.50%)	Pisces	https://www.ncbi.nlm.nih.gov/nucleotide/KM658974.1?report=genbank&log$=nuclalign&blast_rank=1&RID=CPVVYRGG014
