# Supplementary material for: A barcoding‐based scat‐analysis assessment of Eurasian otter Lutra lutra diet on Kinmen Island
Source: Ecol Evol. 2021 Jun 4;11(13):8795–813. doi: 10.1002/ece3.7712 (PMC8258194; doi:10.1002/ece3.7712)
Supplement: Supplementary file 3 — Appendix S3 [file ECE3-11-8795-s003.txt]

1. 190214-03-XYH-1_LCO1490.seq 
618 bp    DNA     linear   BCT

SOURCE      mitochondrion Vibrio diabolicus
  ORGANISM  Vibrio diabolicus
            Bacteria; Proteobacteria; Gammaproteobacteria; Vibrionales;
            Vibrionaceae; Vibrio; Vibrio diabolicus subgroup.
REFERENCE   1  (bases 1 to 618)

COMMENT    This sequence is an output of a scatology-diet study; the identification of this sequence (food species?) is unclear 

             Sequencing Technology :: Sanger dideoxy sequencing

FEATURES             Location/Qualifiers
     source          1..618
                     /organism="Vibrio diabolicus"
                     /organelle="mitochondrion"
                     /mol_type="genomic DNA"
                     /isolation_source="otter spraint"
                     /specimen_voucher="XYH-1"
                     /country="Taiwan"
                     /collection_date="20-Nov-2017"
                     /note="This sequence is an output of a scatology-diet study; sequencing error(S) might occurred in it;
                     [uncultured (using universal primers)]"

     gene            1..618
                     /gene="CO1"
     CDS             1..618
                     /gene="CO1"
                     /product="cytochrome c oxidase subunit I"

BASE COUNT      115 a    136 c    164 g    203 t
ORIGIN      
        1 atgtttctga ctggtggtgc gatggcgatg gtcattcgtg ccgaattatt ccagcctgga
       61 cttcagctgg ttgatccaca gttttttaat caaatgacta cggtacacgg tttggtgatg
      121 gtgtttggtg ctgtgatgcc agcatttacg ggccttgcta actggatgat tccaatgatg
      181 atcggtgctc cagatatggc gctacctcgc atgaacaact tgagcttctg gattctacct
      241 tttgcatttc ttattttgtt gagctcgttg tttttacctg gcggcggccc cgattttggc
      301 tggacgttct atgctccgct gtccacgact tatggcccag atagcaccgc gctgtttgta
      361 ttctctgttc acatcatggg tatcagctcc atcatgggcg cgataaacgt tatcgtgacg
      421 atagtaaata tgcgagctcc gggaatgact tggttcaagt taccaatgtt tgtttggact
      481 tggttaatca ccgctttctt gttgatcgcg gttatgccgg tattagcggg tgcggtgacg
      541 atggttctta ccgacaaata tttcgggact agcttctttg atgctgctgg tggcggtgac
      601 ccggtgatgt tccaacac
//

2. 190615-09-XYH-1_FF2d.seq 
621 bp    DNA     linear   BCT 

SOURCE      mitochondrion Shewanella algae
  ORGANISM  Shewanella algae
            Bacteria; Proteobacteria; Gammaproteobacteria; Alteromonadales;
            Shewanellaceae; Shewanella.
REFERENCE   1  (bases 1 to 621)

COMMENT    This sequence is an output of a scatology-diet study; the identification of this sequence (food species?) is unclear

            Sequencing Technology :: Sanger dideoxy sequencing

FEATURES             Location/Qualifiers
     source          1..621
                     /organism="Shewanella algae"
                     /organelle="mitochondrion"
                     /mol_type="genomic DNA"
                     /isolation_source="otter spraint"
                     /specimen_voucher="XYH-1"
                     /country="Taiwan"
                     /collection_date="20-Nov-2017"
                     /note="This sequence is an output of a scatology-diet study; sequencing error(S) might occurred in it;
                     [uncultured (using universal primers)]"

     gene            1..621
                     /gene="CO1"
     CDS             1..621
                     /gene="CO1"
                     /product="cytochrome c oxidase subunit I"

BASE COUNT      121 a    169 c    159 g    172 t
ORIGIN      
        1 gttcctgata gggggcgcca tggccatggt gatccgtgct gaactattcc agcccggatt
       61 gcaactggtc gagcccaact tcttcaacca aatgaccaca gttcatggcc ttatcatggt
      121 ttttggcgcc gtaatgccag cctttaccgg tctggctaac tggttgatcc ccatgatgat
      181 aggtgcgccg gatatggcgc tgccgaggat gaacaactgg agcttctgga ttttgccctt
      241 cgccttcctg atcctgctta gctcattgtt tatggaaggc ggcggcccca attttggctg
      301 gaccttctat gccccattgt cgaccactta tagtgccgac agcacagcct tgtttgtttt
      361 ttcaatacat atcatgggga taagctcaat catgggggcg atcaacgtga tagtcaccat
      421 agtgaatctg cgcgcacctg gcatgaactg gatgaagctg cccctgttcg tctggacctg
      481 gcttatcacc gctttccttc tgatagccgt catgccggta ttggccgggg ctgtgaccat
      541 ggtactcaca gacaaattct tcggcaccag cttcttcgat gccgccggcg gcggagatcc
      601 tgtgatgttc caacatattt t
//

3. 190615-10-XYH-1_FishF2.seq 
510 bp    DNA     linear   BCT

SOURCE      mitochondrion Vibrio parahaemolyticus
  ORGANISM  Vibrio parahaemolyticus
            Bacteria; Proteobacteria; Gammaproteobacteria; Vibrionales;
            Vibrionaceae; Vibrio.
REFERENCE   1  (bases 1 to 510)

COMMENT    This sequence is an output of a scatology-diet study; the identification of this sequence (food species?) is unclear

            Sequencing Technology :: Sanger dideoxy sequencing

FEATURES             Location/Qualifiers
     source          1..510
                     /organism="Vibrio parahaemolyticus"
                     /organelle="mitochondrion"
                     /mol_type="genomic DNA"
                     /isolation_source="otter spraint"
                     /specimen_voucher="XYH-1"
                     /country="Taiwan"
                     /collection_date="20-Nov-2017"
                     /note="This sequence is an output of a scatology-diet study; sequencing error(S) might occurred in it;
                     [uncultured (using universal primers)]"

     gene            1..510
                     /gene="CO1"
     CDS             1..510
                     /gene="CO1"
                     /product="cytochrome c oxidase subunit I"

BASE COUNT       89 a    116 c    143 g    162 t
ORIGIN      
        1 ggcaatggtc attcgtgcgg agctgtttca gccgggtttg cagcttgtcg atccgcaatt
       61 ttttaatcag atgacaacgg ttcacggttt ggtgatggtg tttggtgcgg tcatgcccgc
      121 gttcactgga ttagcaaact ggatgatccc gatgatgatc ggcgcacctg atatggcgct
      181 gccacgtatg aataacttga gcttttggat tctgcctttt gcgtttctca ttctgttgag
      241 ctcattgttc ttacctggcg gagcaccgaa tttcggctgg acgttttacg cgccgctatc
      301 gactacgtat gggccagaca gtactgcgct gtttgtgttc tctgtgcata tcatgggtat
      361 cagctccatc atgggggcga ttaacgtcat cgtgacgatt gtcaacatgc gcgcaccggg
      421 catgacttgg tttaagttgc cgatgttcgt ttggacttgg ttgatcactg cattcttact
      481 tattgccgtc atgccagtgt tggcgggtgc
//

4. 190110-6-SH-20_FishF2.seq 
631 bp    DNA     linear   MAM

SOURCE      mitochondrion Lutra lutra (Eurasian river otter)
  ORGANISM  Lutra lutra
            Eukaryota; Metazoa; Chordata; Craniata; Vertebrata; Euteleostomi;
            Mammalia; Eutheria; Laurasiatheria; Carnivora; Caniformia;
            Mustelidae; Lutrinae; Lutra.
REFERENCE   1  (bases 1 to 631)

COMMENT    This sequence is an output of a scatology-diet study; the identification of this sequence (food species?) is unclear

            Sequencing Technology :: Sanger dideoxy sequencing
          
FEATURES             Location/Qualifiers
     source          1..631
                     /organism="Lutra lutra"
                     /organelle="mitochondrion"
                     /mol_type="genomic DNA"
                     /isolation_source="otter spraint"
                     /specimen_voucher="SH-20"
                     /country="Taiwan"
                     /collection_date="19-Nov-2017"
                     /note="This sequence is an output of a scatology-diet study; sequencing error(S) might occurred in it;
                     [uncultured (using universal primers)]"
     gene            1..631
                     /gene="CO1"
     CDS             1..631
                     /gene="CO1"
                     /product="cytochrome c oxidase subunit I"

BASE COUNT      161 a    180 c    117 g    173 t
ORIGIN      
        1 gtaggcaccg ccctcagcct actaatccgt gcagaattag gccaacccgg cgccctgcta
       61 ggagatgacc aaatttacaa tgttattgtc accgcccatg catttgtaat aattttcttt
      121 atggtaatac caattataat cggagggttt ggaaactgac tggtgccctt aataattggc
      181 gcgcctgata tagcattccc acgaataaat aatatgagct tttgactcct gcctccatcc
      241 ttccttctcc ttctgacctc atctatggta gaagcgggtg cagggacagg atgaactgtg
      301 tatcctcctc tggcaggtaa cctagcgcat gcaggagcat cagtagacct gacaatcttt
      361 tccctgcact tagcaggtgt atcatccatt ctgggagcca ttaactttat tactaccatt
      421 atcaacataa aaccccccgc aatatcacaa taccagaccc cattgttcgt atgatccgtc
      481 ctaattacag ccgtactcct gctcctatct ctaccagtcc tagcagccgg tattaccatg
      541 ctactcacag accgaaacct gaataccact ttctttgacc cggccggagg aggagacccc
      601 gtcctatacc aacatctatt ctgattcttc g
//

5. 190116-7-SH-20_FishF1.seq 
430 bp    DNA     linear   VRT

SOURCE      mitochondrion Planiliza affinis (eastern keelback mullet)
  ORGANISM  Planiliza affinis
            Eukaryota; Metazoa; Chordata; Craniata; Vertebrata; Euteleostomi;
            Actinopterygii; Neopterygii; Teleostei; Neoteleostei;
            Acanthomorphata; Ovalentaria; Mugilomorphae; Mugilidae; Planiliza.
REFERENCE   1  (bases 1 to 430)

COMMENT    This sequence is an output of a scatology-diet study; the identification of this sequence (food species?) is unclear

            Sequencing Technology :: Sanger dideoxy sequencing
          
FEATURES             Location/Qualifiers
     source          1..430
                     /organism="Planiliza affinis"
                     /organelle="mitochondrion"
                     /mol_type="genomic DNA"
                     /isolation_source="otter spraint"
                     /specimen_voucher="SH-20"
                     /country="Taiwan"
                     /collection_date="19-Nov-2017"
                     /note="This sequence is an output of a scatology-diet study; sequencing error(S) might occurred in it;
                     [uncultured (using universal primers)]"
     gene            1..430
                     /gene="CO1"
     CDS             1..430
                     /gene="CO1"
                     /product="cytochrome c oxidase subunit I"

BASE COUNT       95 a    132 c     81 g    122 t
ORIGIN      
        1 ccctaatgat cggcgccccc gatatggcct tcccccgaat aaataacatg agcttttgac
       61 tcctgcctcc ttccttcctt cttcttttaa cctcttctgg cgtagaagcg ggggccggaa
      121 ctggatgaac tgtctatcct cctctggcag ggaacctagc acatgcagga gcatcagttg
      181 acctgacaat cttctccctt cacctggcag gtgtttcctc aattctggga gctattaact
      241 tcattactac cattattaac atgaaacccc ccgcaatttc tcagtaccaa accccactgt
      301 tcgtatgatc cgtcctaatt actgccgtac tgctgcttct atctctgcca gttctagctg
      361 ccggaattac catgcttctc acagatcgaa acctgaatac tactttcttt gacccggccg
      421 gaggaggaga
//

6. 190119-5-SH-21_FishF1.seq 
306 bp    DNA     linear   BCT

SOURCE      mitochondrion Shewanella bicestrii
  ORGANISM  Shewanella bicestrii
            Bacteria; Proteobacteria; Gammaproteobacteria; Alteromonadales;
            Shewanellaceae; Shewanella.
REFERENCE   1  (bases 1 to 306)

COMMENT    This sequence is an output of a scatology-diet study; the identification of this sequence (food species?) is unclear

            Sequencing Technology :: Sanger dideoxy sequencing

FEATURES             Location/Qualifiers
     source          1..306
                     /organism="Shewanella bicestrii"
                     /organelle="mitochondrion"
                     /mol_type="genomic DNA"
                     /isolation_source="otter spraint"
                     /specimen_voucher="SH-21"
                     /country="Taiwan"
                     /collection_date="19-Nov-2017"
                     /note="This sequence is an output of a scatology-diet study; sequencing error(S) might occurred in it;
                     [uncultured (using universal primers)]"

     gene            1..306
                     /gene="CO1"
     CDS             1..306
                     /gene="CO1"
                     /product="cytochrome c oxidase subunit I"

BASE COUNT       62 a     84 c     70 g     90 t
ORIGIN      
        1 aattttactg agctcactgt ttatggaagg cggcggccct aatttcggtt ggaccttcta
       61 cgcaccactc tcgaccactt atagccctga cagcacagca ttatttgttt tctctattca
      121 tatcatgggg ataagttcga tcatgggcgc catcaacgtg atcgtcacca tagtcaacct
      181 acgcgctccc ggcatgacct ggatgaagtt accgctgttt gtctggactt ggctgattac
      241 cgccttcttg ctgatcgccg ttatgccagt gctcgctggc gccgtcacta tggtgttaac
      301 cgataa
//

7. 190119-6-SH-21_FishF2.seq 
569 bp    DNA     linear   MAM

SOURCE      mitochondrion Lutra lutra (Eurasian river otter)
  ORGANISM  Lutra lutra
            Eukaryota; Metazoa; Chordata; Craniata; Vertebrata; Euteleostomi;
            Mammalia; Eutheria; Laurasiatheria; Carnivora; Caniformia;
            Mustelidae; Lutrinae; Lutra.
REFERENCE   1  (bases 1 to 569)

COMMENT    This sequence is an output of a scatology-diet study; the identification of this sequence (food species?) is unclear

            Sequencing Technology :: Sanger dideoxy sequencing

FEATURES             Location/Qualifiers
     source          1..569
                     /organism="Lutra lutra"
                     /organelle="mitochondrion"
                     /mol_type="genomic DNA"
                     /isolation_source="otter spraint"
                     /specimen_voucher="SH-21"
                     /country="Taiwan"
                     /collection_date="19-Nov-2017"
                     /note="This sequence is an output of a scatology-diet study; sequencing error(S) might occurred in it;
                     [uncultured (using universal primers)]"

     gene            1..569
                     /gene="CO1"
     CDS             1..569
                     /gene="CO1"
                     /product="cytochrome c oxidase subunit I"

BASE COUNT      148 a    157 c    101 g    163 t
ORIGIN      
        1 agatgaccaa atttacaatg ttattgtcac cgcccatgca tttgtaataa ttttctttat
       61 ggtaatacca attataatcg gagggtttgg aaactgactg gtgcccttaa taattggcgc
      121 gcctgatata gcattcccac gaataaataa tatgagcttt tgactcctgc ctccatcctt
      181 ccttctcctt ctgacctcat ctatggtaga agcgggtgca gggacaggat gaactgtgta
      241 tcctcctctg gcaggtaacc tagcgcatgc aggagcatca gtagacctga caatcttttc
      301 cctgcactta gcaggtgtat catccattct gggagccatt aactttatta ctaccattat
      361 caacataaaa ccccccgcaa tatcacaata ccagacccca ttgttcgtat gatccgtcct
      421 aattacagcc gtactcctgc tcctatctct accagtccta gcagccggta ttaccatgct
      481 actcacagac cgaaacctga ataccacttt ctttgacccg gccggaggag gagaccccgt
      541 cctataccaa catctattct gattcttcg
//

8. 190121-6-SH-27_FishF1.seq 
536 bp    DNA     linear   VRT

SOURCE      mitochondrion Oreochromis niloticus (Nile tilapia)
  ORGANISM  Oreochromis niloticus
            Eukaryota; Metazoa; Chordata; Craniata; Vertebrata; Euteleostomi;
            Actinopterygii; Neopterygii; Teleostei; Neoteleostei;
            Acanthomorphata; Ovalentaria; Cichlomorphae; Cichliformes;
            Cichlidae; African cichlids; Pseudocrenilabrinae; Oreochromini;
            Oreochromis.
REFERENCE   1  (bases 1 to 536)

COMMENT    This sequence is an output of a scatology-diet study; the identification of this sequence (food species?) is unclear

            Sequencing Technology :: Sanger dideoxy sequencing

FEATURES             Location/Qualifiers
     source          1..536
                     /organism="Oreochromis niloticus"
                     /organelle="mitochondrion"
                     /mol_type="genomic DNA"
                     /isolation_source="otter spraint"
                     /specimen_voucher="SH-27"
                     /country="Taiwan"
                     /collection_date="19-Nov-2017"
                     /note="This sequence is an output of a scatology-diet study; sequencing error(S) might occurred in it;
                     [uncultured (using universal primers)]"

     gene            1..536
                     /gene="CO1"
     CDS             1..536
                     /gene="CO1"
                     /product="cytochrome c oxidase subunit I"

BASE COUNT      123 a    169 c     88 g    156 t
ORIGIN      
        1 ttgtaataat tttctttata gtaatgccaa ttatgattgg aggctttgga aactgactag
       61 taccactcat gattggtgcc ccagatatgg ccttccctcg aatgaacaac atgagtttct
      121 gactcctccc tccctcattc ctcctcctcc tcgcctcatc tggagtcgaa gcaggtgccg
      181 gcacagggtg aactgtttac cccccgctcg caggcaatct tgcccatgct gggccttctg
      241 tcgacttaac catcttctcc ctccacttgg ccggggtgtc atctattcta ggcgcaatta
      301 atttcattac aacaatcatt aacatgaaac cccccgccat ctctcaatat caaacacccc
      361 tatttgtatg gtccgttcta attaccgcag tattacttct tctatcccta cccgttcttg
      421 ccgccggcat cacaatactt ctcacagacc gaaacctaaa cacaaccttc tttgatcctg
      481 ccggaggagg agaccccatc ctttaccaac acttattctg attctttggc caccca
//

9. 190121-7-SH-27_FishF2.seq 
504 bp    DNA     linear   VRT

SOURCE      mitochondrion Oreochromis niloticus (Nile tilapia)
  ORGANISM  Oreochromis niloticus
            Eukaryota; Metazoa; Chordata; Craniata; Vertebrata; Euteleostomi;
            Actinopterygii; Neopterygii; Teleostei; Neoteleostei;
            Acanthomorphata; Ovalentaria; Cichlomorphae; Cichliformes;
            Cichlidae; African cichlids; Pseudocrenilabrinae; Oreochromini;
            Oreochromis.
REFERENCE   1  (bases 1 to 504)

COMMENT    This sequence is an output of a scatology-diet study; the identification of this sequence (food species?) is unclear

            Sequencing Technology :: Sanger dideoxy sequencing

FEATURES             Location/Qualifiers
     source          1..504
                     /organism="Oreochromis niloticus"
                     /organelle="mitochondrion"
                     /mol_type="genomic DNA"
                     /isolation_source="otter spraint"
                     /specimen_voucher="SH-27"
                     /country="Taiwan"
                     /collection_date="19-Nov-2017"
                     /note="This sequence is an output of a scatology-diet study; sequencing error(S) might occurred in it;
                     [uncultured (using universal primers)]"

     gene            1..504
                     /gene="CO1"
     CDS             1..504
                     /gene="CO1"
                     /product="cytochrome c oxidase subunit I"

BASE COUNT      116 a    157 c     85 g    146 t
ORIGIN      
        1 catgcttttg taataatttt ctttatagta atgccaatta tgattggagg ctttggaaac
       61 tgactagtac cactcatgat tggtgcccca gatatggcct tccctcgaat gaacaacatg
      121 agtttctgac tcctccctcc ctcattcctc ctcctcctca cctcatctgg agtcgaagca
      181 ggtgccggca cagggtgaac tgtttacccc ccgctcgcag gcaatcttgc ccatgctggg
      241 ccttctgtcg acttaaccat cttctccctc cacttggccg gggtgtcatc tattctaggc
      301 gcaattaatt tcattacaac aatcattaac atgaaacccc ccgccatctc tcaatatcaa
      361 acacccctat ttgtatggtc cgttctaatt accgcagtat tacttcttct atccctaccc
      421 gttcttgccg ccggcatcac aatacttctc acagaccgaa acctaaacac aactttcttt
      481 gatcctgccg gaggaggaga cccc
//

10. 190121-8-SH-27_Til9020F.seq 
429 bp    DNA     linear   VRT

SOURCE      mitochondrion Oreochromis niloticus (Nile tilapia)
  ORGANISM  Oreochromis niloticus
            Eukaryota; Metazoa; Chordata; Craniata; Vertebrata; Euteleostomi;
            Actinopterygii; Neopterygii; Teleostei; Neoteleostei;
            Acanthomorphata; Ovalentaria; Cichlomorphae; Cichliformes;
            Cichlidae; African cichlids; Pseudocrenilabrinae; Oreochromini;
            Oreochromis.
REFERENCE   1  (bases 1 to 429)

COMMENT    This sequence is an output of a scatology-diet study; the identification of this sequence (food species?) is unclear

            Sequencing Technology :: Sanger dideoxy sequencing

FEATURES             Location/Qualifiers
     source          1..429
                     /organism="Oreochromis niloticus"
                     /organelle="mitochondrion"
                     /mol_type="genomic DNA"
                     /isolation_source="otter spraint"
                     /specimen_voucher="SH-27"
                     /country="Taiwan"
                     /collection_date="19-Nov-2017"
                     /note="This sequence is an output of a scatology-diet study; sequencing error(S) might occurred in it;
                     [uncultured (using universal primers)]"

     gene            1..429
                     /gene="COIII"
     CDS             1..429
                     /gene="COIII"
                     /product="cytochrome c oxidase subunit III"

BASE COUNT      101 a    139 c     69 g    120 t
ORIGIN      
        1 acccctcctg tccaaaaggc cttcgatacg gaataatcct ctttattacc tcggaagttt
       61 tctttttcct gggattcttc tgagccttct accactctag tcttgccccc acccctgagc
      121 taggaggctg ctgaccccct acaggaatta ccccacttga ccccttcgaa gtacccctcc
      181 tcaacacagc cgtcctacta gcttctggag taacagtcac ctgagcacac catagtatta
      241 tagaagggca tcgaaaagaa gctattcaat cccttgccct aaccatactt ttaggcttct
      301 atttcacctt cctccaagcc atagaatact acgaagcccc ttttacaatc gcagatggag
      361 tttacggctc caccttcttc gtagcaaccg gcttccacgg acttcacgta attattggct
      421 ctactttcc
//

11.  190615-01-SH-20_BirdF1.seq 
678 bp    DNA     linear   MAM

SOURCE      mitochondrion Lutra lutra (Eurasian river otter)
  ORGANISM  Lutra lutra
            Eukaryota; Metazoa; Chordata; Craniata; Vertebrata; Euteleostomi;
            Mammalia; Eutheria; Laurasiatheria; Carnivora; Caniformia;
            Mustelidae; Lutrinae; Lutra.
REFERENCE   1  (bases 1 to 678)

COMMENT    This sequence is an output of a scatology-diet study; the identification of this sequence (food species?) is unclear

            Sequencing Technology :: Sanger dideoxy sequencing

FEATURES             Location/Qualifiers
     source          1..678
                     /organism="Lutra lutra"
                     /organelle="mitochondrion"
                     /mol_type="genomic DNA"
                     /isolation_source="otter spraint"
                     /specimen_voucher="SH-20"
                     /country="Taiwan"
                     /collection_date="19-Nov-2017"
                     /note="This sequence is an output of a scatology-diet study; sequencing error(S) might occurred in it;
                     [uncultured (using universal primers)]"

     gene            1..678
                     /gene="CO1"
     CDS             1..678
                     /gene="CO1"
                     /product="cytochrome c oxidase subunit I"

BASE COUNT      174 a    191 c    125 g    188 t
ORIGIN      
        1 taggcaccgc cctcagccta ctaatccgtg cagaattagg ccaacccggc gccctgctag
       61 gagatgacca aatttacaat gttattgtca ccgcccatgc atttgtaata attttcttta
      121 tggtaatacc aattataatc ggagggtttg gaaactgact ggtgccctta ataattggcg
      181 cgcctgatat agcattccca cgaataaata atatgagctt ttgactcctg cctccatcct
      241 tccttctcct tctgacctca tctatggtag aagcgggtgc agggacagga tgaactgtgt
      301 atcctcctct ggcaggtaac ctagcgcatg caggagcatc agtagacctg acaatctttt
      361 ccctgcactt agcaggtgta tcatccattc tgggagccat taactttatt actaccatta
      421 tcaacataaa accccccgca atatcacaat accagacccc attgttcgta tgatccgtcc
      481 taattacagc cgtactcctg ctcctatctc taccagtcct agcagccggt attaccatgc
      541 tactcacaga ccgaaacctg aataccactt tctttgaccc ggccggagga ggagaccccg
      601 tcctatacca acatctattc tggttcttcg gacatccaga ggtatatatc ctaattttac
      661 ctggattcgg aatcatcc
//

12. 190615-02-SH-20_VF1.seq  
529 bp    DNA     linear   VRT 

SOURCE      mitochondrion Planiliza affinis (eastern keelback mullet)
  ORGANISM  Planiliza affinis
            Eukaryota; Metazoa; Chordata; Craniata; Vertebrata; Euteleostomi;
            Actinopterygii; Neopterygii; Teleostei; Neoteleostei;
            Acanthomorphata; Ovalentaria; Mugilomorphae; Mugilidae; Planiliza.
REFERENCE   1  (bases 1 to 529)

COMMENT    This sequence is an output of a scatology-diet study; the identification of this sequence (food species?) is unclear

            Sequencing Technology :: Sanger dideoxy sequencing

FEATURES             Location/Qualifiers
     source          1..529
                     /organism="Planiliza affinis"
                     /organelle="mitochondrion"
                     /mol_type="genomic DNA"
                     /isolation_source="otter spraint"
                     /specimen_voucher="SH-20"
                     /country="Taiwan"
                     /collection_date="19-Nov-2017"
                     /note="This sequence is an output of a scatology-diet study; sequencing error(S) might occurred in it;
                     [uncultured (using universal primers)]"

     gene            1..529
                     /gene="CO1"
     CDS             1..529
                     /gene="CO1"
                     /product="cytochrome c oxidase subunit I"

BASE COUNT      125 a    149 c     90 g    165 t
ORIGIN      
        1 cgaccagatt tataatgtaa tcgttacagc acacgctttc gtaataattt tctttatagt
       61 aatgccaatt atgattggag ggtttggaaa ctgactaatc cccctaatga tcggagcccc
      121 cgatatggcc ttcccccgaa taaataacat aagcttttga ctcctacctc cttccttcct
      181 tcttctctta gcgtcttctg gcgtagaagc cggggccgga actggatgaa ccgtctatcc
      241 ccctctagcc agcaacctag cacatgccgg agcatctgtt gaccttacta ttttctccct
      301 tcacctggca ggtgtctcct caattttagg agctattaat ttcattacta ctattattaa
      361 catgaaacct cccgcaattt cccagtacca aaccccactc ttcgtatgag ctgttcttat
      421 tactgccgtt ctgctgcttc tatccctgcc agttctcgct gccggaatta ccatgctttt
      481 taacagatcg aaacttaaat acttctttct tcgacccagc aggaggagg
//

13. 190615-03-SH-20_Til9020F.seq 
157 bp    DNA     linear   MAM

SOURCE      mitochondrion Lutra lutra (Eurasian river otter)
  ORGANISM  Lutra lutra
            Eukaryota; Metazoa; Chordata; Craniata; Vertebrata; Euteleostomi;
            Mammalia; Eutheria; Laurasiatheria; Carnivora; Caniformia;
            Mustelidae; Lutrinae; Lutra.
REFERENCE   1  (bases 1 to 157)

COMMENT    This sequence is an output of a scatology-diet study; the identification of this sequence (food species?) is unclear

            Sequencing Technology :: Sanger dideoxy sequencing

FEATURES             Location/Qualifiers
     source          1..157
                     /organism="Lutra lutra"
                     /organelle="mitochondrion"
                     /mol_type="genomic DNA"
                     /isolation_source="otter spraint"
                     /specimen_voucher="SH-20"
                     /country="Taiwan"
                     /collection_date="19-Nov-2017"
                     /note="This sequence is an output of a scatology-diet study; sequencing error(S) might occurred in it;
                     [uncultured (using universal primers)]"

     gene            1..157
                     /gene="COIII"
     CDS             1..157
                     /gene="COIII"
                     /product="cytochrome c oxidase subunit III"

BASE COUNT       40 a     50 c     25 g     42 t
ORIGIN      
        1 cctacgatac gggataatcc ttttcatcac atcagaagtc ttcttcttcg caggcttctt
       61 ctgagccttc taccattcaa gtctagcacc aacccccgaa ttaggagggt gctgaccacc
      121 cacaggtatt tcaccactaa atcccctaga agtacct
//

14. 190615-04-SH-21_FF2d.seq 
630 bp    DNA     linear   MAM 

SOURCE      mitochondrion Lutra lutra (Eurasian river otter)
  ORGANISM  Lutra lutra
            Eukaryota; Metazoa; Chordata; Craniata; Vertebrata; Euteleostomi;
            Mammalia; Eutheria; Laurasiatheria; Carnivora; Caniformia;
            Mustelidae; Lutrinae; Lutra.
REFERENCE   1  (bases 1 to 630)

COMMENT    This sequence is an output of a scatology-diet study; the identification of this sequence (food species?) is unclear

            Sequencing Technology :: Sanger dideoxy sequencing

FEATURES             Location/Qualifiers
     source          1..630
                     /organism="Lutra lutra"
                     /organelle="mitochondrion"
                     /mol_type="genomic DNA"
                     /isolation_source="otter spraint"
                     /specimen_voucher="SH-21"
                     /country="Taiwan"
                     /collection_date="19-Nov-2017"
                     /note="This sequence is an output of a scatology-diet study; sequencing error(S) might occurred in it;
                     [uncultured (using universal primers)]"

     gene            1..630
                     /gene="CO1"
     CDS             1..630
                     /gene="CO1"
                     /product="cytochrome c oxidase subunit I"

BASE COUNT      161 a    177 c    119 g    173 t
ORIGIN      
        1 gatggtaggc accgccctca gcctactaat ccgtgcagaa ttaggccaac ccggcgccct
       61 gctaggagat gaccaaattt acaatgttat tgtcaccgcc catgcatttg taataatttt
      121 ctttatggta ataccaatta taatcggagg gtttggaaac tgactggtgc ccttaataat
      181 tggcgcgcct gatatagcat tcccacgaat aaataatatg agcttttgac tcctgcctcc
      241 atccttcctt ctccttctga cctcatctat ggtagaagcg ggtgcaggga caggatgaac
      301 tgtgtatcct cctctggcag gtaacctagc gcatgcagga gcatcagtag acctgacaat
      361 cttttccctg cacttagcag gtgtatcatc cattctggga gccattaact ttattactac
      421 cattatcaac ataaaacccc ccgcaatatc acaataccag accccattgt tcgtatgatc
      481 cgtcctaatt acagccgtac tcctgctcct atctctacca gtcctagcag ccggtattac
      541 catgctactc acagaccgaa acctgaatac cactttcttt gacccggccg gaggaggaga
      601 ccccgtccta taccaacatc tattttggtt
//

15. 190615-05-SH-21_LCO1490.seq 
695 bp    DNA     linear   INV

SOURCE      mitochondrion Macrotrachela quadricornifera
  ORGANISM  Macrotrachela quadricornifera
            Eukaryota; Metazoa; Spiralia; Gnathifera; Rotifera; Bdelloidea;
            Philodinida; Philodinidae; Macrotrachela.
REFERENCE   1  (bases 1 to 695)

COMMENT    This sequence is an output of a scatology-diet study; the identification of this sequence (food species?) is unclear

            Sequencing Technology :: Sanger dideoxy sequencing

FEATURES             Location/Qualifiers
     source          1..695
                     /organism="Macrotrachela quadricornifera"
                     /organelle="mitochondrion"
                     /mol_type="genomic DNA"
                     /isolation_source="otter spraint"
                     /specimen_voucher="SH-21"
                     /country="Taiwan"
                     /collection_date="19-Nov-2017"
                     /note="This sequence is an output of a scatology-diet study; sequencing error(S) might occurred in it;
                     [uncultured (using universal primers)]"

     gene            1..695
                     /gene="CO1"
     CDS             1..695
                     /gene="CO1"
                     /product="cytochrome c oxidase subunit I"

BASE COUNT      187 a     72 c    124 g    312 t
ORIGIN      
        1 ccaataatta ttttgtattt tggagtatga tctggtttat taggtgctat gaattactaa
       61 taattattcg tactgaatta ggaatactag gaaggattat tatagatgaa cagatttata
      121 attctatagt aacggctcat gcttttttaa taattttttt ttttgtaatg cctgtaccag
      181 ttggagggtt tggaaattga cttttgcctt taataatgaa tgtaatggat atagcttttc
      241 ctcttttaaa taatttaagt ttttgattat ttcctgtacc tttattattt ataaaaataa
      301 gaatattagt tgggttaggg gctggtacag ggtgaactgt atatcctcct ttatctaatt
      361 ctatttatca ttttggaggt tctgttgatt tagctatttt taccttacat gtacctgggg
      421 tttcttctat tttaggtggt attaatttta ttacgacttg tataaaaggt aaaattagtt
      481 atgttttaag gtttgaattt ttaactttat ttgtttgagc tatgattgtt actaggtttt
      541 tattagtgtt aagtcttcct gttttagcgg gtggaattac tatgttattg ttagatcgaa
      601 attttggttc atcttttttt gatcctagag gtggaggaaa tccaatttta tatcaccatt
      661 tgttttgatt ttttggtcac ccgaaaattt aaaaa
//

16. 190615-06-SH-27_BirdF1.seq 
549 bp    DNA     linear   VRT

SOURCE      mitochondrion Oreochromis niloticus (Nile tilapia)
  ORGANISM  Oreochromis niloticus
            Eukaryota; Metazoa; Chordata; Craniata; Vertebrata; Euteleostomi;
            Actinopterygii; Neopterygii; Teleostei; Neoteleostei;
            Acanthomorphata; Ovalentaria; Cichlomorphae; Cichliformes;
            Cichlidae; African cichlids; Pseudocrenilabrinae; Oreochromini;
            Oreochromis.
REFERENCE   1  (bases 1 to 549)

COMMENT    This sequence is an output of a scatology-diet study; the identification of this sequence (food species?) is unclear

            Sequencing Technology :: Sanger dideoxy sequencing

FEATURES             Location/Qualifiers
     source          1..549
                     /organism="Oreochromis niloticus"
                     /organelle="mitochondrion"
                     /mol_type="genomic DNA"
                     /isolation_source="otter spraint"
                     /specimen_voucher="SH-27"
                     /country="Taiwan"
                     /collection_date="19-Nov-2017"
                     /note="This sequence is an output of a scatology-diet study; sequencing error(S) might occurred in it;
                     [uncultured (using universal primers)]"

     gene            1..549
                     /gene="CO1"
     CDS             1..549
                     /gene="CO1"
                     /product="cytochrome c oxidase subunit I"

BASE COUNT      128 a    170 c     89 g    162 t
ORIGIN      
        1 gtaataattt tctttatagt aatgccaatt atgattggag gctttggaaa ctgactagta
       61 ccactcatga ttggtgcccc agatatggcc ttccctcgaa tgaacaacat gagtttctga
      121 ctcctccctc cctcattcct cctcctcctc gcctcatctg gagtcaaagc aggtgccggc
      181 acagggtgaa ctgtttaccc cccgctcgca ggcaatcttg cccatgctgg gccttctgtc
      241 gacttaacca tcttctccct ccacttggcc ggggtgtcat ctattctagg cgcaattaat
      301 ttcattacaa caatcattaa catgaaaccc cccgccatct ctcaatatca aacaccccta
      361 tttgtatggt ccgttctaat taccgcagta ttacttcttc tatccctacc cgttcttgcc
      421 gccggcatca caatacttct cacagaccga aacctaaaca caaccttctt tgatcctgcc
      481 ggaggaggag accccatcct ttaccaacac ttattctgat tctttggaca ccctgaagtt
      541 tacattctt
//

17. 190615-07-SH-27_FF2d.seq 
630 bp    DNA     linear   MAM 

SOURCE      mitochondrion Lutra lutra (Eurasian river otter)
  ORGANISM  Lutra lutra
            Eukaryota; Metazoa; Chordata; Craniata; Vertebrata; Euteleostomi;
            Mammalia; Eutheria; Laurasiatheria; Carnivora; Caniformia;
            Mustelidae; Lutrinae; Lutra.
REFERENCE   1  (bases 1 to 630)

COMMENT    This sequence is an output of a scatology-diet study; the identification of this sequence (food species?) is unclear

            Sequencing Technology :: Sanger dideoxy sequencing

FEATURES             Location/Qualifiers
     source          1..630
                     /organism="Lutra lutra"
                     /organelle="mitochondrion"
                     /mol_type="genomic DNA"
                     /isolation_source="otter spraint"
                     /specimen_voucher="SH-27"
                     /country="Taiwan"
                     /collection_date="19-Nov-2017"
                     /note="This sequence is an output of a scatology-diet study; sequencing error(S) might occurred in it;
                     [uncultured (using universal primers)]"

     gene            1..630
                     /gene="CO1"
     CDS             1..630
                     /gene="CO1"
                     /product="cytochrome c oxidase subunit I"
                     
BASE COUNT      163 a    176 c    119 g    172 t
ORIGIN      
        1 gatggtaggc accgcacctc agcctactaa tccgtgcaga attaggccaa cccggcgccc
       61 tgctaggaga tgacaaaatt tacaatgtta ttgtcaccgc ccatgcattt gtaataattt
      121 tctttatggt aataccaatt ataatcggag ggtttggaaa ctgactggtg cccttaataa
      181 ttggcgcgcc tgatatagca ttcccacgaa taaataatat gagcttttga ctcctgcctc
      241 catccttcct tctccttctg acctcatcta tggtagaagc gggtgcaggg acaggatgaa
      301 ctgtgtatcc tcctctggca ggtaacctag cgcatgcagg agcatcagta gacctgacaa
      361 tcttttccct gcacttagca ggtgtatcat ccattctggg agccattaac tttattacta
      421 ccattatcaa cataaaaccc cccgcaatat cacaatacca gaccccattg ttcgtatgat
      481 ccgtcctaat tacagccgta ctcctgctcc tatctctacc agtcctagca gccggtatta
      541 ccatgctact cacagaccga aacctgaata ccactttctt tgacccggcc ggaggaggag
      601 accccgtcct ataccaacat ctattttggt
//

18. 190622-04-SH-23_LCO1490.seq 
300 bp    DNA     linear   ENV

SOURCE      mitochondrion Bdelloidea environmental sample
  ORGANISM  Bdelloidea environmental sample
            Eukaryota; Metazoa; Spiralia; Gnathifera; Rotifera; Bdelloidea;
            unclassified Bdelloidea; environmental samples.
REFERENCE   1  (bases 1 to 300)

COMMENT    This sequence is an output of a scatology-diet study; the identification of this sequence (food species?) is unclear

            Sequencing Technology :: Sanger dideoxy sequencing

FEATURES             Location/Qualifiers
     source          1..300
                     /organism="Bdelloidea environmental sample"
                     /organelle="mitochondrion"
                     /mol_type="genomic DNA"
                     /isolation_source="otter spraint"
                     /specimen_voucher="SH-23"
                     /country="Taiwan"
                     /collection_date="19-Nov-2017"
                     /note="This sequence is an output of a scatology-diet study; sequencing error(S) might occurred in it;
                     [uncultured (using universal primers)]"

     gene            1..300
                     /gene="CO1"
     CDS             1..300
                     /gene="CO1"
                     /product="cytochrome c oxidase subunit I"

BASE COUNT       70 a     32 c     52 g    146 t
ORIGIN      
        1 ttaatgattt ttttttttgt tataccagtt gctgttggtg gttttggtaa ttgattatta
       61 ccattgataa taaatgtgat agatatagct tttcctcttt taaaaaattt aaaattttga
      121 ctattgcctg ttgctttatt atttatagtt ttaattttat taattggttt aggtcctggg
      181 actggttgaa ctgtttatcc acctttacca aattctgtat atcattttgg gggttcagtt
      241 gattttgcta tttttagttt acatgttgca ggagtttctt ctattcttgg aggtattaat
//

19. 190805-10-SH-23_LepF1.seq 
641 bp    DNA     linear   VRT

SOURCE      mitochondrion Gambusia affinis (western mosquitofish)
  ORGANISM  Gambusia affinis
            Eukaryota; Metazoa; Chordata; Craniata; Vertebrata; Euteleostomi;
            Actinopterygii; Neopterygii; Teleostei; Neoteleostei;
            Acanthomorphata; Ovalentaria; Atherinomorphae; Cyprinodontiformes;
            Poeciliidae; Poeciliinae; Gambusia.
REFERENCE   1  (bases 1 to 641)

COMMENT    This sequence is an output of a scatology-diet study; the identification of this sequence (food species?) is unclear

            Sequencing Technology :: Sanger dideoxy sequencing

FEATURES             Location/Qualifiers
     source          1..641
                     /organism="Gambusia affinis"
                     /organelle="mitochondrion"
                     /mol_type="genomic DNA"
                     /isolation_source="otter spraint"
                     /specimen_voucher="SH-23"
                     /country="Taiwan"
                     /collection_date="19-Nov-2017"
                     /note="This sequence is an output of a scatology-diet study; sequencing error(S) might occurred in it;
                     [uncultured (using universal primers)]"

     gene            1..641
                     /gene="CO1"
     CDS             1..641
                     /gene="CO1"
                     /product="cytochrome c oxidase subunit I"

BASE COUNT      152 a    186 c    111 g    192 t
ORIGIN      
        1 gcatagttgg aacagctctg agcctactca tccgggccga actcagtcag ccaggcacac
       61 ttcttggaga tgaccagatc tacaatgtaa tcgttacagc tcatgctttt gtaataatct
      121 tttttatagt tatacccatc ataattggag gatttggtaa ctgactagtc cccctaataa
      181 ttggtgcccc cgacatggcc tttccacgaa taaacaacat aagcttttga ttacttcccc
      241 cctcatttct cctcctcctt gcatcttctg gggttgaagc aggggcagga acaggctgaa
      301 ctgtctaccc ccctctcgca ggtaacctag cccatgccgg accttctgta gacttaacca
      361 tcttttccct tcacctagcg ggcatctcct ctattctggg agctattaat tttattacca
      421 ccattattaa tataaaacct cccgcagcct cccagtacca aacaccattg tttgtgtgag
      481 cagtcctaat tacagctgtc ctccttcttc tttcccttcc agttcttgcc gcaggcatta
      541 caatacttct tacagatcga aacctaaaca ccactttctt tgatccggcg gggggcggag
      601 acccaatcct ctatcaacac ctgttctgat tttttggaca t
//

20. 190805-11-SH-23_Til9020F.seq 
423 bp    DNA     linear   VRT

SOURCE      mitochondrion Oreochromis niloticus (Nile tilapia)
  ORGANISM  Oreochromis niloticus
            Eukaryota; Metazoa; Chordata; Craniata; Vertebrata; Euteleostomi;
            Actinopterygii; Neopterygii; Teleostei; Neoteleostei;
            Acanthomorphata; Ovalentaria; Cichlomorphae; Cichliformes;
            Cichlidae; African cichlids; Pseudocrenilabrinae; Oreochromini;
            Oreochromis.
REFERENCE   1  (bases 1 to 423)

COMMENT    This sequence is an output of a scatology-diet study; the identification of this sequence (food species?) is unclear

            Sequencing Technology :: Sanger dideoxy sequencing

FEATURES             Location/Qualifiers
     source          1..423
                     /organism="Oreochromis niloticus"
                     /organelle="mitochondrion"
                     /mol_type="genomic DNA"
                     /isolation_source="otter spraint"
                     /specimen_voucher="SH-23"
                     /country="Taiwan"
                     /collection_date="19-Nov-2017"
                     /note="This sequence is an output of a scatology-diet study; sequencing error(S) might occurred in it;
                     [uncultured (using universal primers)]"

     gene            1..423
                     /gene="COIII"
     CDS             1..423
                     /gene="COIII"
                     /product="cytochrome c oxidase subunit III"

BASE COUNT      100 a    133 c     69 g    121 t
ORIGIN      
        1 tgtccaaaaa ggccttcgat acggaataat cctctttatt acctcggaag ttttcttttt
       61 cctgggattc ttctgagcct tctaccactc tagtcttgcc cccacccctg agctaggagg
      121 ctgctgaccc cctacaggaa ttaccccact tgaccccttc gaagtacccc tcctcaacac
      181 agccgtccta ctagcttctg gagtaacagt cacctgagca caccatagta ttatagaagg
      241 gcatcgaaaa gaagctattc aatcccttgc cctaaccatt cttttaggct tctatttcac
      301 cttcctccaa gccatagaat actacgaagc cccttttaca atcgcagatg gagtttacgg
      361 ctccaccttc ttcgtagcaa ccggcttcca cggacttcac gtaattattg gctctacttt
      421 cct
//

21. 190805-27-SH-23_FishF1.seq 
540 bp    DNA     linear   VRT

SOURCE      mitochondrion Oreochromis niloticus (Nile tilapia)
  ORGANISM  Oreochromis niloticus
            Eukaryota; Metazoa; Chordata; Craniata; Vertebrata; Euteleostomi;
            Actinopterygii; Neopterygii; Teleostei; Neoteleostei;
            Acanthomorphata; Ovalentaria; Cichlomorphae; Cichliformes;
            Cichlidae; African cichlids; Pseudocrenilabrinae; Oreochromini;
            Oreochromis.
REFERENCE   1  (bases 1 to 540)

COMMENT    This sequence is an output of a scatology-diet study; the identification of this sequence (food species?) is unclear

            Sequencing Technology :: Sanger dideoxy sequencing

FEATURES             Location/Qualifiers
     source          1..540
                     /organism="Oreochromis niloticus"
                     /organelle="mitochondrion"
                     /mol_type="genomic DNA"
                     /isolation_source="otter spraint"
                     /specimen_voucher="SH-23"
                     /country="Taiwan"
                     /collection_date="19-Nov-2017"
                     /note="This sequence is an output of a scatology-diet study; sequencing error(S) might occurred in it;
                     [uncultured (using universal primers)]"

     gene            1..540
                     /gene="CO1"
     CDS             1..540
                     /gene="CO1"
                     /product="cytochrome c oxidase subunit I"

BASE COUNT      123 a    170 c     89 g    158 t
ORIGIN      
        1 gcttttgtaa taattttctt tatagtaatg ccaattatga ttggaggctt tggaaactga
       61 ctagtaccac tcatgattgg tgccccagat atggccttcc ctcgaatgaa caacatgagt
      121 ttctgactcc tccctccctc attcctcctc ctcctcgcct catctggagt cgaagcaggt
      181 gccggcacag ggtgaactgt ttaccccccg ctcgcaggca atcttgccca tgctgggcct
      241 tctgtcgact taaccatctt ctccctccac ttggccgggg tgtcatctat tctaggcgca
      301 attaatttca ttacaacaat cattaacatg aaaccccccg ccatctctca atatcaaaca
      361 cccctatttg tatggtccgt tctaattacc gcagtattac ttcttctatc cctacccgtt
      421 cttgccgccg gcatcacaat acttctcaca gaccgaaacc taaacacaac cttctttgat
      481 cctgccggag gaggagaccc catcctttac caacacttat tctgattctt tggccaccca
//

22. 200317-10-SH-23_FishF2.seq 
635 bp    DNA     linear   VRT

SOURCE      mitochondrion Oreochromis niloticus (Nile tilapia)
  ORGANISM  Oreochromis niloticus
            Eukaryota; Metazoa; Chordata; Craniata; Vertebrata; Euteleostomi;
            Actinopterygii; Neopterygii; Teleostei; Neoteleostei;
            Acanthomorphata; Ovalentaria; Cichlomorphae; Cichliformes;
            Cichlidae; African cichlids; Pseudocrenilabrinae; Oreochromini;
            Oreochromis.
REFERENCE   1  (bases 1 to 635)

COMMENT    This sequence is an output of a scatology-diet study; the identification of this sequence (food species?) is unclear

            Sequencing Technology :: Sanger dideoxy sequencing

FEATURES             Location/Qualifiers
     source          1..635
                     /organism="Oreochromis niloticus"
                     /organelle="mitochondrion"
                     /mol_type="genomic DNA"
                     /isolation_source="otter spraint"
                     /specimen_voucher="SH-23"
                     /country="Taiwan"
                     /collection_date="19-Nov-2017"
                     /note="This sequence is an output of a scatology-diet study; sequencing error(S) might occurred in it;
                     [uncultured (using universal primers)]"

     gene            1..635
                     /gene="CO1"
     CDS             1..635
                     /gene="CO1"
                     /product="cytochrome c oxidase subunit I"

BASE COUNT      151 a    194 c    110 g    180 t
ORIGIN      
        1 gaatagtagg aaccgcgcta agcctcctaa ttcgggcaga actaagccag cccggctctc
       61 tcctcggaga cgaccagatt tataatgtaa ttgttacagc acatgctttt gtaataattt
      121 tctttatagt aatgccaatt atgattggag gctttggaaa ctgactagta ccactcatga
      181 ttggtgcccc agatatggcc ttccctcgaa tgaacaacat gagtttctga ctcctccctc
      241 cctcattcct cctcctcctc gcctcatctg gagtcgaagc aggtgccggc acagggtgaa
      301 ctgtttaccc cccgctcgca ggcaatcttg cccatgctgg gccttctgtc gacttaacca
      361 tcttctccct ccacttggcc ggggtgtcat ctattctagg cgcaattaat ttcattacaa
      421 caatcattaa catgaaaccc cccgccatct ctcaatatca aacaccccta tttgtatggt
      481 ccgttctaat taccgcagta ttacttcttc tatccctacc cgttcttgcc gccggcatca
      541 caatacttct cacagaccga aacctaaaca caaccttctt tgatcctgcc ggaggaggag
      601 accccatcct ttaccaacac ttattctgat tcttc
//

23. 190119-2-HB-3_FishF2.seq 
560 bp    DNA     linear   VRT 

SOURCE      mitochondrion Oreochromis niloticus (Nile tilapia)
  ORGANISM  Oreochromis niloticus
            Eukaryota; Metazoa; Chordata; Craniata; Vertebrata; Euteleostomi;
            Actinopterygii; Neopterygii; Teleostei; Neoteleostei;
            Acanthomorphata; Ovalentaria; Cichlomorphae; Cichliformes;
            Cichlidae; African cichlids; Pseudocrenilabrinae; Oreochromini;
            Oreochromis.
REFERENCE   1  (bases 1 to 560)

COMMENT    This sequence is an output of a scatology-diet study; the identification of this sequence (food species?) is unclear

            Sequencing Technology :: Sanger dideoxy sequencing
          
FEATURES             Location/Qualifiers
     source          1..560
                     /organism="Oreochromis niloticus"
                     /organelle="mitochondrion"
                     /mol_type="genomic DNA"
                     /isolation_source="otter spraint"
                     /specimen_voucher="HB-3"
                     /country="Taiwan"
                     /collection_date="20-Nov-2017"
                     /note="This sequence is an output of a scatology-diet study; sequencing error(S) might occurred in it;
                     [uncultured (using universal primers)]"
     gene            1..560
                     /gene="CO1"
     CDS             1..560
                     /gene="CO1"
                     /product="cytochrome c oxidase subunit I"

BASE COUNT      127 a    168 c     96 g    169 t
ORIGIN      
        1 atttataatg taattgttac agcacatgct tttgtaataa ttttctttat agtaatgcca
       61 attatgattg gaggctttgg aaactgatta gtcccactca tgattggtgc cccagatatg
      121 gccttccctc gaatgaacaa catgagtttc tgactcctcc ctccctcatt cctcctcctc
      181 ctcgcctcat ctggggtcga agcaggtgcc ggcacagggt gaactgttta ccccccgctc
      241 gcaggcaatc ttgcccatgc tgggccctct gtcgacttaa ccatcttctc cctccacttg
      301 gccggggtgt catctattct aggggcaatt aatttcatta caacaattat taacatgaaa
      361 ccccctgcca tctctcaata tcaaacaccc ctgttcgtat ggtccgtcct aattaccgca
      421 gtactacttc ttctatccct acccgttctt gccgccggca ttacaatgct tctcacagac
      481 cgaaacctaa acacaacctt ctttgatcct gccggaggag gagaccccat cctttaccaa
      541 catttattct gattcttcgg
//

24. 190121-3-HB-3_Til9020F.seq 203 bp    DNA     linear   VRT

SOURCE      mitochondrion Coptodon zillii (redbelly tilapia)
  ORGANISM  Coptodon zillii
            Eukaryota; Metazoa; Chordata; Craniata; Vertebrata; Euteleostomi;
            Actinopterygii; Neopterygii; Teleostei; Neoteleostei;
            Acanthomorphata; Ovalentaria; Cichlomorphae; Cichliformes;
            Cichlidae; African cichlids; Pseudocrenilabrinae; Coptodonini;
            Coptodon.
REFERENCE   1  (bases 1 to 203)

COMMENT    This sequence is an output of a scatology-diet study; the identification of this sequence (food species?) is unclear

            Sequencing Technology :: Sanger dideoxy sequencing

FEATURES             Location/Qualifiers
     source          1..203
                     /organism="Coptodon zillii"
                     /organelle="mitochondrion"
                     /mol_type="genomic DNA"
                     /isolation_source="otter spraint"
                     /specimen_voucher="HB-3"
                     /country="Taiwan"
                     /collection_date="20-Nov-2017"
                     /note="This sequence is an output of a scatology-diet study; sequencing error(S) might occurred in it;
                     [uncultured (using universal primers)]"

     gene            1..203
                     /gene="COIII"
     CDS             1..203
                     /gene="COIII"
                     /product="cytochrome c oxidase subunit III"

BASE COUNT       41 a     73 c     32 g     57 t
ORIGIN      
        1 accacacccc tcctgtccaa aaaggcctcc gatatggtat aatcctcttt attacctcag
       61 aagttttctt ctttctagga ttcttctgag ccttctacca ctccagcctc gcccctaccc
      121 ctgagttagg aggctgctga cccccaacag gaattacccc tcttgacccc ttcgaggtgc
      181 ctctgcttaa caccgccgtc tta
//

25. 190128-08-HB-3_LCO1490.seq 
650 bp    DNA     linear   INV

SOURCE      mitochondrion Macrobrachium nipponense
  ORGANISM  Macrobrachium nipponense
            Eukaryota; Metazoa; Ecdysozoa; Arthropoda; Crustacea;
            Multicrustacea; Malacostraca; Eumalacostraca; Eucarida; Decapoda;
            Pleocyemata; Caridea; Palaemonoidea; Palaemonidae; Macrobrachium.
REFERENCE   1  (bases 1 to 650)

COMMENT    This sequence is an output of a scatology-diet study; the identification of this sequence (food species?) is unclear

            Sequencing Technology :: Sanger dideoxy sequencing

FEATURES             Location/Qualifiers
     source          1..650
                     /organism="Macrobrachium nipponense"
                     /organelle="mitochondrion"
                     /mol_type="genomic DNA"
                     /isolation_source="otter spraint"
                     /specimen_voucher="HB-3"
                     /country="Taiwan"
                     /collection_date="20-Nov-2017"
                     /note="This sequence is an output of a scatology-diet study; sequencing error(S) might occurred in it;
                     [uncultured (using universal primers)]"

     gene            1..650
                     /gene="CO1"
     CDS             1..650
                     /gene="CO1"
                     /product="cytochrome c oxidase subunit I"

BASE COUNT      189 a    143 c    119 g    199 t
ORIGIN      
        1 gcttgagcag gatagtaggc acatccttaa gactactaat tcgagcagaa ctaggccaac
       61 caggaagatt gattggaaac gatcagatct ataatgttat tgttaccgcc cacgctttcg
      121 taataatttt ctttatagta atacctatta taattggagg cttcggtaat tgattagttc
      181 ctctgatatt aggagcgcca gatatagcat tcccacgaat aaataacata agattttgac
      241 ttctaccccc atcacttacc ttattattat caagaggaat agtagaaaga ggagtaggca
      301 caggatgaac tgtctacccc ccactagctg caggaactgc ccacgcagga gcctcagtag
      361 atttaggaat cttctcctta cacttagcag gggtatcttc aattttagga gccgttaatt
      421 ttattactac cgtaattaac atacggtcac caggaatgac catagaccga ctacctctat
      481 tcgtatgagc cgtgttttta acggcaattc ttcttcttct atcacttcca gtgttagcag
      541 gagctattac tatactttta acagaccgaa atctaaacac gtcattcttt gacccagccg
      601 gaggtggtga tccaattctc tatcaacact tattttgatt ttttggtcac
//

26. 181207-2-TP-77_LepF1.seq 
635 bp    DNA     linear   VRT 

SOURCE      mitochondrion Gambusia affinis (western mosquitofish)
  ORGANISM  Gambusia affinis
            Eukaryota; Metazoa; Chordata; Craniata; Vertebrata; Euteleostomi;
            Actinopterygii; Neopterygii; Teleostei; Neoteleostei;
            Acanthomorphata; Ovalentaria; Atherinomorphae; Cyprinodontiformes;
            Poeciliidae; Poeciliinae; Gambusia.
REFERENCE   1  (bases 1 to 635)

COMMENT    This sequence is an output of a scatology-diet study; the identification of this sequence (food species?) is unclear

            Sequencing Technology :: Sanger dideoxy sequencing
          
FEATURES             Location/Qualifiers
     source          1..635
                     /organism="Gambusia affinis"
                     /organelle="mitochondrion"
                     /mol_type="genomic DNA"
                     /isolation_source="otter spraint"
                     /specimen_voucher="TP-77"
                     /country="Taiwan"
                     /collection_date="8-Aug-2017"
                     /note="This sequence is an output of a scatology-diet study; sequencing error(S) might occurred in it;
                     [uncultured (using universal primers)]"
     gene            1..635
                     /gene="CO1"
     CDS             1..635
                     /gene="CO1"
                     /product="cytochrome c oxidase subunit I"
                     
BASE COUNT      150 a    187 c    109 g    189 t
ORIGIN      
        1 ggaacagctc tgagcctact catccgggcc gaactcagtc agccaggcac acttcttgga
       61 gatgaccaga tctacaatgt aatcgttaca gctcatgctt ttgtaataat cttttttata
      121 gttataccca tcataattgg aggatttggt aactgactag tccccctaat aattggtgcc
      181 cccgacatgg cctttccacg aataaacaac ataagctttt gattacttcc cccctcattt
      241 ctcctcctcc ttgcatcttc tggggttgaa gcaggggcag gaacaggctg aactgtctac
      301 ccccctctcg caggtaacct agcccatgcc ggaccttctg tagacttaac catcttttcc
      361 cttcacctag cgggcatctc ctctattctg ggagctatta attttattac caccattatt
      421 aatataaaac ctcccgcagc ctcccagtac caaacaccat tgtttgtgtg agcagtccta
      481 attacagctg tcctccttct tctttccctt ccagttcttg ccgcaggcat tacaatactt
      541 cttacagatc gaaacctaaa caccactttc tttgatccgg cggggggcgg agacccaatc
      601 ctctatcaac acctgttctg attttttgga catcc
//

27. 181228-1-TP-76_FF2d.seq  
687 bp    DNA     linear   MAM 

SOURCE      mitochondrion Lutra lutra (Eurasian river otter)
  ORGANISM  Lutra lutra
            Eukaryota; Metazoa; Chordata; Craniata; Vertebrata; Euteleostomi;
            Mammalia; Eutheria; Laurasiatheria; Carnivora; Caniformia;
            Mustelidae; Lutrinae; Lutra.
REFERENCE   1  (bases 1 to 687)
 
COMMENT     This sequence is an output of a scatology-diet study; the ientification of this sequence (food species?) is unclear
            
            Sequencing Technology :: Sanger dideoxy sequencing

FEATURES             Location/Qualifiers
     source          1..687
                     /organism="Lutra lutra"
                     /organelle="mitochondrion"
                     /mol_type="genomic DNA"
                     /isolation_source="otter spraint"
                     /specimen_voucher="TP-76"
                     /country="Taiwan"
                     /collection_date="8-Aug-2017"
                     /note="This sequence is an output of a scatology-diet study; sequencing error(S) might occurred in it;
                     [uncultured (using universal primers)]"
     gene            1..687
                     /gene="CO1"
     CDS             1..687
                     /gene="CO1"
                     /product="cytochrome c oxidase subunit I"
                    
BASE COUNT      175 a    194 c    130 g    188 t
ORIGIN      
        1 acaaagacat tggcaccctt taccttctat tcggtgcatg agccggaatg gtaggcaccg
       61 ccctcagcct actaatccgt gcagaattag gccaacccgg cgccctgcta ggagatgacc
      121 aaatttacaa tgttattgtc accgcccatg catttgtaat aattttcttt atggtaatac
      181 caattataat cggagggttt ggaaactgac tggtgccctt aataattggc gcgcctgata
      241 tagcattccc acgaataaat aatatgagct tttgactcct gcctccatcc ttccttctcc
      301 ttctgacctc atctatggta gaagcgggtg cagggacagg atgaactgtg tatcctcctc
      361 tggcaggtaa cctagcgcat gcaggagcat cagtagacct gacaatcttt tccctgcact
      421 tagcaggtgt atcatccatt ctgggagcca ttaactttat tactaccatt atcaacataa
      481 aaccccccgc aatatcacaa taccagaccc cattgttcgt atgatccgtc ctaattacag
      541 ccgtactcct gctcctatct ctaccagtcc tagcagccgg tattaccatg ctactcacag
      601 accgaaacct gaataccact ttctttgacc cggccggagg aggagacccc gtcctatacc
      661 aacatctatt ttggtttttc ggacacc
//

28. 181228-2-TP-77_FishF1.seq 
701 bp    DNA     linear   VRT

SOURCE      mitochondrion Tachybaptus ruficollis (little grebe)
  ORGANISM  Tachybaptus ruficollis
            Eukaryota; Metazoa; Chordata; Craniata; Vertebrata; Euteleostomi;
            Archelosauria; Archosauria; Dinosauria; Saurischia; Theropoda;
            Coelurosauria; Aves; Neognathae; Podicipediformes; Podicipedidae;
            Tachybaptus.
REFERENCE   1  (bases 1 to 701)

COMMENT     This sequence is an output of a scatology-diet study; the identification of this sequence (food species?) is unclear

            Sequencing Technology :: Sanger dideoxy sequencing

FEATURES             Location/Qualifiers
     source          1..701
                     /organism="Tachybaptus ruficollis"
                     /organelle="mitochondrion"
                     /mol_type="genomic DNA"
                     /isolation_source="otter spraint"
                     /specimen_voucher="TP-77"
                     /country="Taiwan"
                     /collection_date="8-Aug-2017"
                     /note=""This sequence is an output of a scatology-diet study; sequencing error(S) might occurred in it;
                     [uncultured (using universal primers)]"
     gene            1..701
                     /gene="CO1"
     CDS             1..701
                     /gene="CO1"
                     /product="cytochrome c oxidase subunit I"

BASE COUNT      196 a    227 c    113 g    165 t
ORIGIN      
        1 cacaaagaca ttggcaccct atacctaatt ttcggcgcat gagcaggcat agtcggcacc
       61 gccctaagcc tgctaatccg tgcagaacta ggccaaccag gaacccttct aggagacgac
      121 cagatctaca atgtaatcgt cactgcccat gctttcgtaa taatcttctt tatagtaata
      181 ccaatcataa tcggaggatt tggaaactga ctagtccccc taataattgg agcccccgac
      241 atagcattcc cccgcataaa caacataagc ttctgacttc ttcctccatc cttcctgctc
      301 ctcctagcct catcaacagt agaagcagga gcaggcacag gatggaccgt atacccacca
      361 ctagcaggca atctagccca tgctggtgcc tcagtagatc tagccatctt ttcactacac
      421 ctagcaggtg tatcctcaat tctaggggca attaacttca tcacaaccgc tatcaacata
      481 aaaccaccag ccctctcaca ataccaaact cccctattcg tatgatccgt cctcatcact
      541 gccgtcttac tgctactctc acttccagtc ctcgccgccg gcattaccat actactaaca
      601 gaccgaaacc taaacaccac attcttcgac cccgctggag gcggagaccc agtcctatac
      661 caacatctat tctgattctt tggccaccca gaaatctaaa a
//

29. 190116-8-TP-78_FishF1.seq 
95 bp    DNA     linear   VRT 30-DEC-2020

SOURCE      mitochondrion Tachybaptus ruficollis (little grebe)
  ORGANISM  Tachybaptus ruficollis
            Eukaryota; Metazoa; Chordata; Craniata; Vertebrata; Euteleostomi;
            Archelosauria; Archosauria; Dinosauria; Saurischia; Theropoda;
            Coelurosauria; Aves; Neognathae; Podicipediformes; Podicipedidae;
            Tachybaptus.
REFERENCE   1  (bases 1 to 95)

COMMENT    This sequence is an output of a scatology-diet study; the identification of this sequence (food species?) is unclear

            Sequencing Technology :: Sanger dideoxy sequencing
          
FEATURES             Location/Qualifiers
     source          1..95
                     /organism="Tachybaptus ruficollis"
                     /organelle="mitochondrion"
                     /mol_type="genomic DNA"
                     /isolation_source="otter spraint"
                     /specimen_voucher="TP-78"
                     /country="Taiwan"
                     /collection_date="8-Aug-2017"
                     /note="This sequence is an output of a scatology-diet study; sequencing error(S) might occurred in it;
                     [uncultured (using universal primers)]"
     gene            1..95
                     /gene="CO1"
     CDS             1..95
                     /gene="CO1"
                     /product="cytochrome c oxidase subunit I"

BASE COUNT       30 a     24 c     15 g     26 t
ORIGIN      
        1 aactaggcca accaggaacc cttctaggag acgaccagat ctacaatgta atcgtcactg
       61 cccatgcttt cgtaataatc ttctttatag taata
//

30. 190128-04-TP-85_FishF2.seq 
545 bp    DNA     linear   VRT

SOURCE      mitochondrion Coptodon zillii (redbelly tilapia)
  ORGANISM  Coptodon zillii
            Eukaryota; Metazoa; Chordata; Craniata; Vertebrata; Euteleostomi;
            Actinopterygii; Neopterygii; Teleostei; Neoteleostei;
            Acanthomorphata; Ovalentaria; Cichlomorphae; Cichliformes;
            Cichlidae; African cichlids; Pseudocrenilabrinae; Coptodonini;
            Coptodon.
REFERENCE   1  (bases 1 to 545)

COMMENT    This sequence is an output of a scatology-diet study; the identification of this sequence (food species?) is unclear

            Sequencing Technology :: Sanger dideoxy sequencing

FEATURES             Location/Qualifiers
     source          1..545
                     /organism="Coptodon zillii"
                     /organelle="mitochondrion"
                     /mol_type="genomic DNA"
                     /isolation_source="otter spraint"
                     /specimen_voucher="TP-85"
                     /country="Taiwan"
                     /collection_date="9-Aug-2017"
                     /note="This sequence is an output of a scatology-diet study; sequencing error(S) might occurred in it;
                     [uncultured (using universal primers)]"

     gene            1..545
                     /gene="CO1"
     CDS             1..545
                     /gene="CO1"
                     /product="cytochrome c oxidase subunit I"

BASE COUNT      117 a    166 c    105 g    157 t
ORIGIN      
        1 gttacagcac atgcctttgt aataattttc tttatagtaa tgccaattat gattggaggc
       61 tttgggaact gattagtccc acttatgatc ggcgcaccag acatggcctt ccctcgaata
      121 aacaacataa gcttctgact tctcccccca tcattcctcc ttctcctcgc ttcatcaggg
      181 gtcgaagcgg gcgccggtac agggtgaact gtctaccccc cactcgcagg caatctcgcc
      241 cacgctgggc cctctgttga cctaaccatc ttctcactcc acctagccgg ggtatcatct
      301 attctagggg caattaattt cattacaaca attattaaca tgaagccccc tgctatctct
      361 cagtaccaaa cgcccctgtt cgtgtggtcc gtcctaatta cggcggtgct gcttcttctg
      421 tcactgcctg ttcttgctgc cggcattaca atgcttctca cagaccgaaa tctaaacacg
      481 accttctttg atcctgccgg gggaggggat cccatcctct accaacattt attctgattc
      541 ttcgg
//

31. 190128-05-TP-85_Til9020F.seq 
195 bp    DNA     linear   VRT

SOURCE      mitochondrion Coptodon zillii (redbelly tilapia)
  ORGANISM  Coptodon zillii
            Eukaryota; Metazoa; Chordata; Craniata; Vertebrata; Euteleostomi;
            Actinopterygii; Neopterygii; Teleostei; Neoteleostei;
            Acanthomorphata; Ovalentaria; Cichlomorphae; Cichliformes;
            Cichlidae; African cichlids; Pseudocrenilabrinae; Coptodonini;
            Coptodon.
REFERENCE   1  (bases 1 to 195)

COMMENT    This sequence is an output of a scatology-diet study; the identification of this sequence (food species?) is unclear

            Sequencing Technology :: Sanger dideoxy sequencing

FEATURES             Location/Qualifiers
     source          1..195
                     /organism="Coptodon zillii"
                     /organelle="mitochondrion"
                     /mol_type="genomic DNA"
                     /isolation_source="otter spraint"
                     /specimen_voucher="TP-85"
                     /country="Taiwan"
                     /collection_date="9-Aug-2017"
                     /note="This sequence is an output of a scatology-diet study; sequencing error(S) might occurred in it;
                     [uncultured (using universal primers)]"

     gene            1..195
                     /gene="COIII"
     CDS             1..195
                     /gene="COIII"
                     /product="cytochrome c oxidase subunit III"

BASE COUNT       38 a     70 c     32 g     55 t
ORIGIN      
        1 cacccctcct gtccaaaaag gcctccgata tggtataatc ctctttatta cctcagaagt
       61 tttcttcttt ctaggattct tctgagcctt ctaccactcc agcctcgccc ctacccctga
      121 gttaggaggc tgctgacccc caacaggaat tacccctctt gaccccttcg aggtgcctct
      181 gcttaacacc gccgt
//

32. LOCUS       190502-4-TP-76_FishF1.seq 
520 bp    DNA     linear   VRT

SOURCE      mitochondrion Carassius gibelio (silver crucian carp)
  ORGANISM  Carassius gibelio
            Eukaryota; Metazoa; Chordata; Craniata; Vertebrata; Euteleostomi;
            Actinopterygii; Neopterygii; Teleostei; Ostariophysi;
            Cypriniformes; Cyprinidae; Cyprininae; Carassius.
REFERENCE   1  (bases 1 to 520)

COMMENT    This sequence is an output of a scatology-diet study; the identification of this sequence (food species?) is unclear

            Sequencing Technology :: Sanger dideoxy sequencing

FEATURES             Location/Qualifiers
     source          1..520
                     /organism="Carassius gibelio"
                     /organelle="mitochondrion"
                     /mol_type="genomic DNA"
                     /isolation_source="otter spraint"
                     /specimen_voucher="TP-76"
                     /country="Taiwan"
                     /collection_date="8-Aug-2017"
                     /note="This sequence is an output of a scatology-diet study; sequencing error(S) might occurred in it;
                     [uncultured (using universal primers)]"

     gene            1..520
                     /gene="CO1"
     CDS             1..520
                     /gene="CO1"
                     /product="cytochrome c oxidase subunit I"

BASE COUNT      135 a    156 c     83 g    146 t
ORIGIN      
        1 ctttaagcct cctcatccga gctgaactta gtcaacccgg atcacttcta ggtgatgacc
       61 aaatttacaa tgtaattgtt accgcccacg ccttcgtaat aattttcttt atagtaatgc
      121 ctatcctcat tggaggattc ggaaactgac ttgtacccct gataatcgga gccccagaca
      181 tggcattccc acgaataaat aatataagct tctgacttct tcccccatca ttcctgctac
      241 tactagcttc ctctggtgtt gaagccggag ctggcaccgg atggacagta tacccccctc
      301 ttgcaggaaa cctagcccac gcaggagcat cagtagacct aacaattttc tcactacatt
      361 tagcaggtgt ttcatcaatc ctgggggcaa tcaacttcat tactacaacc attaacataa
      421 aacctccagc catctcccaa taccaaacac ccctatttgt ttgatccgta cttgtaaccg
      481 ccgtcctcct tctcctatca ctacctgttc tagctgccag
//

33. 190615-08-TP-85_LCO1490.seq 
610 bp    DNA     linear   INV

SOURCE      mitochondrion Cladotanytarsus gracilistylus
  ORGANISM  Cladotanytarsus gracilistylus
            Eukaryota; Metazoa; Ecdysozoa; Arthropoda; Hexapoda; Insecta;
            Pterygota; Neoptera; Holometabola; Diptera; Nematocera;
            Chironomoidea; Chironomidae; Chironominae; Cladotanytarsus.
REFERENCE   1  (bases 1 to 610)

COMMENT    This sequence is an output of a scatology-diet study; the identification of this sequence (food species?) is unclear

            Sequencing Technology :: Sanger dideoxy sequencing

FEATURES             Location/Qualifiers
     source          1..610
                     /organism="Cladotanytarsus gracilistylus"
                     /organelle="mitochondrion"
                     /mol_type="genomic DNA"
                     /isolation_source="otter spraint"
                     /specimen_voucher="TP-85"
                     /country="Taiwan"
                     /collection_date="9-Aug-2017"
                     /note="This sequence is an output of a scatology-diet study; sequencing error(S) might occurred in it;
                     [uncultured (using universal primers)]"

     gene            1..610
                     /gene="CO1"
     CDS             1..610
                     /gene="CO1"
                     /product="cytochrome c oxidase subunit I"

BASE COUNT      166 a    106 c     93 g    245 t
ORIGIN      
        1 taattcgagc tgaattaggt catcccggga cattaattgg agatgaccaa atttataatg
       61 taattgtaac tgctcacgct tttattataa tttttttcat agttatacct attttaattg
      121 gaggatttgg aaattgactt ctacctttaa tattaggtgc cccagatata gctttccccc
      181 gaataaataa tataagtttt tgacttcttc ccccgtcact ttctcttctt ctttctagtt
      241 ctattgtaga aaatggagct ggaacaggat gaacagttta tccccctctc tcttcgaata
      301 ttgctcatag aggtgcctct gttgacttag ctattttttc tttacattta gccggaattt
      361 catctatttt aggatcagtt aattttatta ctactgcaat taatatacga agaaatggaa
      421 ttacattaga tcgtatgcct ttatttgtgt gatccgttgt aattacaact attcttttac
      481 ttttatcttt acctgtatta gcgggagcta ttacaatact tttaacagat cgaaatttaa
      541 atacatcatt ttttgaccct gctggaggag gagatccaat tctttatcaa catttatttt
      601 gattttttgg
//

34. 190622-05-TP-78_Til9020F.seq 
132 bp    DNA     linear   MAM

SOURCE      mitochondrion Lutra lutra (Eurasian river otter)
  ORGANISM  Lutra lutra
            Eukaryota; Metazoa; Chordata; Craniata; Vertebrata; Euteleostomi;
            Mammalia; Eutheria; Laurasiatheria; Carnivora; Caniformia;
            Mustelidae; Lutrinae; Lutra.
REFERENCE   1  (bases 1 to 132)

COMMENT    This sequence is an output of a scatology-diet study; the identification of this sequence (food species?) is unclear

            Sequencing Technology :: Sanger dideoxy sequencing

FEATURES             Location/Qualifiers
     source          1..132
                     /organism="Lutra lutra"
                     /organelle="mitochondrion"
                     /mol_type="genomic DNA"
                     /isolation_source="otter spraint"
                     /specimen_voucher="TP-78"
                     /country="Taiwan"
                     /collection_date="8-Aug-2017"
                     /note="This sequence is an output of a scatology-diet study; sequencing error(S) might occurred in it;
                     [uncultured (using universal primers)]"

     gene            1..132
                     /gene="COIII"
     CDS             1..132
                     /gene="COIII"
                     /product="cytochrome c oxidase subunit III"

BASE COUNT       32 a     40 c     23 g     37 t
ORIGIN      
        1 tacgatacgg gataatcctt ttcatcacat cagaagtctt cttcttcgca ggcttcttct
       61 gagccttcta ccattcaagt ctagcaccaa cccccgaatt aggagggtgc tgaccaccca
      121 caggtatttc ac
//

35. 190109-03-QP-79_FishF2.seq 
240 bp    DNA     linear   VRT

SOURCE      mitochondrion Tachybaptus ruficollis (little grebe)
  ORGANISM  Tachybaptus ruficollis
            Eukaryota; Metazoa; Chordata; Craniata; Vertebrata; Euteleostomi;
            Archelosauria; Archosauria; Dinosauria; Saurischia; Theropoda;
            Coelurosauria; Aves; Neognathae; Podicipediformes; Podicipedidae;
            Tachybaptus.
REFERENCE   1  (bases 1 to 240)

COMMENT     This sequence is an output of a scatology-diet study; the identification of this sequence (food species?) is unclear

            Sequencing Technology :: Sanger dideoxy sequencing

FEATURES             Location/Qualifiers
     source          1..240
                     /organism="Tachybaptus ruficollis"
                     /organelle="mitochondrion"
                     /mol_type="genomic DNA"
                     /isolation_source="otter spraint"
                     /specimen_voucher="QP-79"
                     /country="Taiwan"
                     /collection_date="9-Aug-2017"
                     /note="This sequence is an output of a scatology-diet study; sequencing error(S) might occurred in it;
                     [uncultured (using universal primers)]"
     gene            1..240
                     /gene="CO1"
     CDS             1..240
                     /gene="CO1"
                     /product="cytochrome c oxidase subunit I"

BASE COUNT       66 a     73 c     37 g     60 t      4 others
ORIGIN      
        1 ggcaccgccc taagcctgct aatccgtgca gaactaggcc aaccaggaac ccttctagga
       61 gacgaccara tctacaatgt aatcgtcact gcccatgctt tcgtaataat cttctttatr
      121 gtaataccaa tcataatcgg aggatttgga aactgactrg tccccctaat aattggagcc
      181 cccgacatag cattcccccg cataaacaac ataarcttct gacttcttcc tccatccttc
//

36. 190123-18-QP-81_Til9020F.seq 
208 bp    DNA     linear   VRT

SOURCE      mitochondrion Coptodon zillii (redbelly tilapia)
  ORGANISM  Coptodon zillii
            Eukaryota; Metazoa; Chordata; Craniata; Vertebrata; Euteleostomi;
            Actinopterygii; Neopterygii; Teleostei; Neoteleostei;
            Acanthomorphata; Ovalentaria; Cichlomorphae; Cichliformes;
            Cichlidae; African cichlids; Pseudocrenilabrinae; Coptodonini;
            Coptodon.
REFERENCE   1  (bases 1 to 208)

COMMENT    This sequence is an output of a scatology-diet study; the identification of this sequence (food species?) is unclear

            Sequencing Technology :: Sanger dideoxy sequencing

FEATURES             Location/Qualifiers
     source          1..208
                     /organism="Coptodon zillii"
                     /organelle="mitochondrion"
                     /mol_type="genomic DNA"
                     /isolation_source="otter spraint"
                     /specimen_voucher="QP-81"
                     /country="Taiwan"
                     /collection_date="9-Aug-2017"
                     /note="This sequence is an output of a scatology-diet study; sequencing error(S) might occurred in it;
                     [uncultured (using universal primers)]"

     gene            1..208
                     /gene="COIII"
     CDS             1..208
                     /gene="COIII"
                     /product="cytochrome c oxidase subunit III"

BASE COUNT       42 a     76 c     34 g     56 t
ORIGIN      
        1 cttccaggac accacacccc tcctgtccaa aaaggcctcc gatatggtat aatcctcttt
       61 attacctcag aagttttctt ctttctagga ttcttctgag ccttctacca ctccagcctc
      121 gcccctaccc ctgagttagg aggctgctga cccccaacag gaattacccc tcttgacccc
      181 ttcgaggtgc ctctgcttaa caccgccg
//

37. 190123-19-QP-87_Til9020F.seq 
196 bp    DNA     linear   VRT

SOURCE      mitochondrion Coptodon zillii (redbelly tilapia)
  ORGANISM  Coptodon zillii
            Eukaryota; Metazoa; Chordata; Craniata; Vertebrata; Euteleostomi;
            Actinopterygii; Neopterygii; Teleostei; Neoteleostei;
            Acanthomorphata; Ovalentaria; Cichlomorphae; Cichliformes;
            Cichlidae; African cichlids; Pseudocrenilabrinae; Coptodonini;
            Coptodon.
REFERENCE   1  (bases 1 to 196)

COMMENT    This sequence is an output of a scatology-diet study; the identification of this sequence (food species?) is unclear

            Sequencing Technology :: Sanger dideoxy sequencing

FEATURES             Location/Qualifiers
     source          1..196
                     /organism="Coptodon zillii"
                     /organelle="mitochondrion"
                     /mol_type="genomic DNA"
                     /isolation_source="otter spraint"
                     /specimen_voucher="QP-87"
                     /country="Taiwan"
                     /collection_date="9-Aug-2017"
                     /note="This sequence is an output of a scatology-diet study; sequencing error(S) might occurred in it;
                     [uncultured (using universal primers)]"

     gene            1..196
                     /gene="COIII"
     CDS             1..196
                     /gene="COIII"
                     /product="cytochrome c oxidase subunit III"

BASE COUNT       39 a     72 c     31 g     54 t
ORIGIN      
        1 ccacacccct cctgtccaaa aaggcctccg atatggtata atcctcttta ttacctcaga
       61 agttttcttc tttctaggat tcttctgagc cttctaccac tccagcctcg cccctacccc
      121 tgagttagga ggctgctgac ccccaacagg aattacccct cttgacccct tcgaggtgcc
      181 tctgcttaac accgcc
//

38. 190214-02-QP-81_FishF2.seq 
270 bp    DNA     linear   VRT

SOURCE      mitochondrion Coptodon zillii (redbelly tilapia)
  ORGANISM  Coptodon zillii
            Eukaryota; Metazoa; Chordata; Craniata; Vertebrata; Euteleostomi;
            Actinopterygii; Neopterygii; Teleostei; Neoteleostei;
            Acanthomorphata; Ovalentaria; Cichlomorphae; Cichliformes;
            Cichlidae; African cichlids; Pseudocrenilabrinae; Coptodonini;
            Coptodon.
REFERENCE   1  (bases 1 to 270)

COMMENT    This sequence is an output of a scatology-diet study; the identification of this sequence (food species?) is unclear

            Sequencing Technology :: Sanger dideoxy sequencing

FEATURES             Location/Qualifiers
     source          1..270
                     /organism="Coptodon zillii"
                     /organelle="mitochondrion"
                     /mol_type="genomic DNA"
                     /isolation_source="otter spraint"
                     /specimen_voucher="QP-81"
                     /country="Taiwan"
                     /collection_date="9-Aug-2017"
                     /note="This sequence is an output of a scatology-diet study; sequencing error(S) might occurred in it;
                     [uncultured (using universal primers)]"

     gene            1..270
                     /gene="CO1"
     CDS             1..270
                     /gene="CO1"
                     /product="cytochrome c oxidase subunit I"

BASE COUNT       58 a     92 c     46 g     74 t
ORIGIN      
        1 accccccact cgcaggcaat ctcgcccacg ctgggccctc tgttgaccta accatcttct
       61 cactccacct agccggggta tcatctattc taggggcaat taatttcatt acaacaatta
      121 ttaacatgaa gccccctgct atctctcagt accaaacgcc cctgttcgtg tggtccgtcc
      181 taattacggc ggtgctgctt cttctgtcac tgcctgttct tgctgccggc attacaatgc
      241 ttctcacaca ccgaaatcta aacacgacct
//

39. 190605-6-QP-79_FF2d.seq  
399 bp    DNA     linear   MAM 

SOURCE      mitochondrion Lutra lutra (Eurasian river otter)
  ORGANISM  Lutra lutra
            Eukaryota; Metazoa; Chordata; Craniata; Vertebrata; Euteleostomi;
            Mammalia; Eutheria; Laurasiatheria; Carnivora; Caniformia;
            Mustelidae; Lutrinae; Lutra.
REFERENCE   1  (bases 1 to 399)

COMMENT    This sequence is an output of a scatology-diet study; the identification of this sequence (food species?) is unclear

            Sequencing Technology :: Sanger dideoxy sequencing

FEATURES             Location/Qualifiers
     source          1..399
                     /organism="Lutra lutra"
                     /organelle="mitochondrion"
                     /mol_type="genomic DNA"
                     /isolation_source="otter spraint"
                     /specimen_voucher="QP-79"
                     /country="Taiwan"
                     /collection_date="9-Aug-2017"
                     /note="This sequence is an output of a scatology-diet study; sequencing error(S) might occurred in it;
                     [uncultured (using universal primers)]"

     gene            1..399
                     /gene="CO1"
     CDS             1..399
                     /gene="CO1"
                     /product="cytochrome c oxidase subunit I"

BASE COUNT       97 a    126 c     70 g    106 t
ORIGIN      
        1 cttttgactc ctgcctccat ccttccttct ccttctgacc tcatctatgg tagaagcggg
       61 tgcagggaca ggatgaactg tgtatcctcc tctggcaggt aacctagcgc atgcaggagc
      121 atcagtagac ctgacaatct tttccctgca cttagcaggt gtatcatcca ttctgggagc
      181 cattaacttt attactacca ttatcaacat aaaacccccc gcaatatcac aataccagac
      241 cccattgttc gtatgatccg tcctaattac agccgtactc ctgctcctat ctctaccagt
      301 cctagcagcc ggtattacca tgctactcac agaccgaaac ctgaatacca ctttctttga
      361 cccggccgga ggaggagacc ccgtcctata ccaacatct
//

40. 191227-13-QP-87_VF1.seq  
448 bp    DNA     linear   VRT 

SOURCE      mitochondrion Carassius gibelio (silver crucian carp)
  ORGANISM  Carassius gibelio
            Eukaryota; Metazoa; Chordata; Craniata; Vertebrata; Euteleostomi;
            Actinopterygii; Neopterygii; Teleostei; Ostariophysi;
            Cypriniformes; Cyprinidae; Cyprininae; Carassius.
REFERENCE   1  (bases 1 to 448)

COMMENT    This sequence is an output of a scatology-diet study; the identification of this sequence (food species?) is unclear

            Sequencing Technology :: Sanger dideoxy sequencing

FEATURES             Location/Qualifiers
     source          1..448
                     /organism="Carassius gibelio"
                     /organelle="mitochondrion"
                     /mol_type="genomic DNA"
                     /isolation_source="otter spraint"
                     /specimen_voucher="QP-87"
                     /country="Taiwan"
                     /collection_date="9-Aug-2017"
                     /note="This sequence is an output of a scatology-diet study; sequencing error(S) might occurred in it;
                     [uncultured (using universal primers)]"

     gene            1..448
                     /gene="CO1"
     CDS             1..448
                     /gene="CO1"
                     /product="cytochrome c oxidase subunit I"

BASE COUNT      119 a    133 c     72 g    124 t
ORIGIN      
        1 taattttctt tatagtaatg cctatcctca ttggaggatt cggaaactga cttgtacccc
       61 tgataatcgg agccccagac atggctttcc cacgaataaa taatataaga ttctgacttc
      121 ttcccccatc attcctgcta ctactagctt cctcaggagt tgaagccgga gctggaaccg
      181 gatggacagt atacccccct cttgccggaa acctagccca cgccggagcc tcagtagacc
      241 taacaatttt ctcactacat ttagcaggag tttcatcaat cctgggggca gtcaacttca
      301 ttactacaac cattaacata aaacctcctg ccatttccca ataccaaaca cccctatttg
      361 tttgatccgt acttgtaacc gccgtcctcc ttctcctatc actacctgtt ctagctgccg
      421 gcattacaat gctactaaca gatcgaaa
//

41. 200317-14-QP-87_FishF2.seq 
581 bp    DNA     linear   VRT

SOURCE      mitochondrion Coptodon zillii (redbelly tilapia)
  ORGANISM  Coptodon zillii
            Eukaryota; Metazoa; Chordata; Craniata; Vertebrata; Euteleostomi;
            Actinopterygii; Neopterygii; Teleostei; Neoteleostei;
            Acanthomorphata; Ovalentaria; Cichlomorphae; Cichliformes;
            Cichlidae; African cichlids; Pseudocrenilabrinae; Coptodonini;
            Coptodon.
REFERENCE   1  (bases 1 to 672)

COMMENT    This sequence is an output of a scatology-diet study; the identification of this sequence (food species?) is unclear

            Sequencing Technology :: Sanger dideoxy sequencing

FEATURES             Location/Qualifiers
     source          1..672
                     /organism="Coptodon zillii"
                     /organelle="mitochondrion"
                     /mol_type="genomic DNA"
                     /isolation_source="otter spraint"
                     /specimen_voucher="QP-87"
                     /country="Taiwan"
                     /collection_date="9-Aug-2017"
                     /note="This sequence is an output of a scatology-diet study; sequencing error(S) might occurred in it;
                     [uncultured (using universal primers)]"

     gene            1..672
                     /gene="CO1"
     CDS             1..672
                     /gene="CO1"
                     /product="cytochrome c oxidase subunit I"

BASE COUNT      126 a    176 c    111 g    168 t
ORIGIN      
        1 ctccctcctc ggggacgacc agatttataa tgtaattgtt acagcacatg cctttgtaat
        61 aattttcttt atagtaatgc caattatgat tggaggcttt gggaactgat tagtcccact
       121 tatgatcggc gcaccagaca tggccttccc tcgaataaac aacataagct tctgacttct
       181 ccccccatca ttcctccttc tcctcgcttc atcaggggtc gaagcgggcg ccggtacagg
       241 gtgaactgtc taccccccac tcgcaggcaa tctcgcccac gctgggccct ctgttgacct
       301 aaccatcttc tcactccacc tagccggggt atcatctatt ctaggggcaa ttaatttcat
       361 tacaacaatt attaacatga agccccctgc tatctctcag taccaaacgc ccctgttcgt
       421 gtggtccgtc ctaattacgg cggtgctgct tcttctgtca ctgcctgttc ttgctgccgg
       481 cattacaatg cttctcacag accgaaatct aaacacgacc ttctttgatc ctgccggggg
       541 aggggatccc atcctctacc aacatttatt ctgattcttc g
//

42. 190110-1-FG-13_FishF2.seq 
260 bp    DNA     linear

SOURCE      mitochondrion Microphilypnus sp.
  ORGANISM  Microphilypnus sp.
            Unclassified.
REFERENCE   1  (bases 1 to 260)

COMMENT    This sequence is an output of a scatology-diet study; the identification of this sequence (food species?) is unclear

            Sequencing Technology :: Sanger dideoxy sequencing
          
FEATURES             Location/Qualifiers
     source          1..260
                     /organism="Microphilypnus sp."
                     /organelle="mitochondrion"
                     /mol_type="genomic DNA"
                     /isolation_source="otter spraint"
                     /specimen_voucher="FG-13"
                     /country="Taiwan"
                     /collection_date="20-Nov-2017"
                     /note="This sequence is an output of a scatology-diet study; sequencing error(S) might occurred in it;
                     [uncultured (using universal primers)]"
     gene            1..260
                     /gene="CO1"
     CDS             1..260
                     /gene="CO1"
                     /product="cytochrome c oxidase subunit I"

BASE COUNT       58 a     79 c     46 g     77 t
ORIGIN      
        1 ataatttttt ttatggtaat acctatttta attggaggct ttggaaactg actggtacct
       61 ctcatgatag gagcccctga tatggccttc ccccgaatga ataacatgag attttgactt
      121 ttcccccctt ccttccccct gctcatctca tgcacactca ccgaaacagg ggccgggacg
      181 ggatgaactg tttacccccc tctctcaagg aaccttgccc acgcaggacc tacagttgac
      241 ctctccattt tctcccttca
//

43. 190123-03-FG-13_chmf4.seq 
358 bp    DNA     linear   VRT

SOURCE      mitochondrion Oreochromis niloticus (Nile tilapia)
  ORGANISM  Oreochromis niloticus
            Eukaryota; Metazoa; Chordata; Craniata; Vertebrata; Euteleostomi;
            Actinopterygii; Neopterygii; Teleostei; Neoteleostei;
            Acanthomorphata; Ovalentaria; Cichlomorphae; Cichliformes;
            Cichlidae; African cichlids; Pseudocrenilabrinae; Oreochromini;
            Oreochromis.
REFERENCE   1  (bases 1 to 358)

COMMENT    This sequence is an output of a scatology-diet study; the identification of this sequence (food species?) is unclear

            Sequencing Technology :: Sanger dideoxy sequencing

FEATURES             Location/Qualifiers
     source          1..358
                     /organism="Oreochromis niloticus"
                     /organelle="mitochondrion"
                     /mol_type="genomic DNA"
                     /isolation_source="otter spraint"
                     /specimen_voucher="FG-13"
                     /country="Taiwan"
                     /collection_date="20-Nov-2017"
                     /note="This sequence is an output of a scatology-diet study; sequencing error(S) might occurred in it;
                     [uncultured (using universal primers)]"

     gene            1..358
                     /gene="CO1"
     CDS             1..358
                     /gene="CO1"
                     /product="cytochrome c oxidase subunit I"

BASE COUNT      107 a     66 c    105 g     80 t
ORIGIN      
        1 aacggaccat acaaataggg gtgtttgata ttgaaagatg gcggggggtt tcatgttaat
       61 gattgttgta atgaaattaa ttgcgcctaa aataaatgac accccggcca agtggaggga
      121 gaaaatggtt aagtcgacag aaggcccagc atgggcaaaa ttgcctgcga gcggggggta
      181 aacagttcac cctgtgccgg cacctgcttc gactccagat gaggcgagga ggaggaggaa
      241 tgagggaggg aggagtcaaa aactcatgtt gttcattcaa gggaaggcca tatctggggc
      301 accaatcatg aggggtacta ttcattttcc aaagcctcca atcataattg gcattact
//

44. 190123-04-FG-13_FF2d.seq 
581 bp    DNA     linear   VRT 

SOURCE      mitochondrion Oreochromis niloticus (Nile tilapia)
  ORGANISM  Oreochromis niloticus
            Eukaryota; Metazoa; Chordata; Craniata; Vertebrata; Euteleostomi;
            Actinopterygii; Neopterygii; Teleostei; Neoteleostei;
            Acanthomorphata; Ovalentaria; Cichlomorphae; Cichliformes;
            Cichlidae; African cichlids; Pseudocrenilabrinae; Oreochromini;
            Oreochromis.
REFERENCE   1  (bases 1 to 581)

COMMENT    This sequence is an output of a scatology-diet study; the identification of this sequence (food species?) is unclear

            Sequencing Technology :: Sanger dideoxy sequencing

FEATURES             Location/Qualifiers
     source          1..581
                     /organism="Oreochromis niloticus"
                     /organelle="mitochondrion"
                     /mol_type="genomic DNA"
                     /isolation_source="otter spraint"
                     /specimen_voucher="FG-13"
                     /country="Taiwan"
                     /collection_date="20-Nov-2017"
                     /note="This sequence is an output of a scatology-diet study; sequencing error(S) might occurred in it;
                     [uncultured (using universal primers)]"

     gene            1..581
                     /gene="CO1"
     CDS             1..581
                     /gene="CO1"
                     /product="cytochrome c oxidase subunit I"

BASE COUNT      137 a    175 c     96 g    173 t
ORIGIN      
        1 ctctcctcgg agacgaccaa atttataatg taattgttac agcacatgct tttgtaataa
       61 ttttctttat agtaatgcca attatgattg gaggctttgg aaactgacta gtaccactca
      121 tgattggtgc cccagatatg gccttccctc gaatgaacaa catgagtttc tgactcctcc
      181 ctccctcatt cctcctcctc ctcacctcat ctggagtcga agcaggtgcc ggcacagggt
      241 gaactgttta ccccccgctc gcaggcaatc ttgcccatgc tgggccttct gtcgacttaa
      301 ccatcttctc cctccacttg gccggggtgt catctattct aggcgcaatt aatttcatta
      361 caacaatcat taacatgaaa ccccccgcca tctctcaata tcaaacaccc ctatttgtat
      421 ggtccgttct aattaccgca gtattacttc ttctatccct acccgttctt gccgccggca
      481 tcacaatact tctcacagac cgaaacctaa acacaacctt ctttgatcct gccggaggag
      541 gagaccccat cctttaccaa catttattct ggtttttcgg a
//

45. 190123-05-FG-13_LepF1.seq 
615 bp    DNA     linear   INV

SOURCE      mitochondrion Pheidole megacephala
  ORGANISM  Pheidole megacephala
            Eukaryota; Metazoa; Ecdysozoa; Arthropoda; Hexapoda; Insecta;
            Pterygota; Neoptera; Holometabola; Hymenoptera; Apocrita; Aculeata;
            Formicoidea; Formicidae; Myrmicinae; Pheidole.
REFERENCE   1  (bases 1 to 615)

COMMENT    This sequence is an output of a scatology-diet study; the identification of this sequence (food species?) is unclear

            Sequencing Technology :: Sanger dideoxy sequencing

FEATURES             Location/Qualifiers
     source          1..615
                     /organism="Pheidole megacephala"
                     /organelle="mitochondrion"
                     /mol_type="genomic DNA"
                     /isolation_source="otter spraint"
                     /specimen_voucher="FG-13"
                     /country="Taiwan"
                     /collection_date="20-Nov-2017"
                     /note="This sequence is an output of a scatology-diet study; sequencing error(S) might occurred in it;
                     [uncultured (using universal primers)]"

     gene            1..615
                     /gene="CO1"
     CDS             1..615
                     /gene="CO1"
                     /product="cytochrome c oxidase subunit I"

BASE COUNT      177 a    131 c     77 g    230 t
ORIGIN      
        1 aattattcga ttagaactcg gatcctgtaa ttccttaatt aataatgatc aaatttataa
       61 ttcattagtt acaagacacg cttttattat aatcttcttt atatttatac cttttataat
      121 tggaggattt ggtaattttt tagtcccttt aatgctagga tctccagata tagcataccc
      181 acgaataaat aatataaggt tctggctact ccctccttct atcactctcc ttttattagg
      241 aagattcatt aattcagggg ccggaactgg gtgaacagtc tatccccccc tagcttcaaa
      301 catttttcac aggggagctt ctatcgatct ctcaattttc tcattacata ttgcaggaat
      361 atcttccatt cttggagcta ttaattttat cgccacaatt attaatatac atcataaaaa
      421 ttttactata gataaaattc ccttattagt ttgatcaatt ttaattacag caatccttct
      481 tcttctctcc ctaccagtcc ttgctggagc aattactata ctcttaactg accgtaatct
      541 taacacttcc ttctttgacc cagcaggagg aggagacccc attctttacc aacatctatt
      601 ttgatttttt ggaca
//

46. 190110-2-FG-14_FishF1.seq 
557 bp    DNA     linear   VRT

SOURCE      mitochondrion Planiliza subviridis (greenback mullet)
  ORGANISM  Planiliza subviridis
            Eukaryota; Metazoa; Chordata; Craniata; Vertebrata; Euteleostomi;
            Actinopterygii; Neopterygii; Teleostei; Neoteleostei;
            Acanthomorphata; Ovalentaria; Mugilomorphae; Mugilidae; Planiliza.
REFERENCE   1  (bases 1 to 557)

COMMENT    This sequence is an output of a scatology-diet study; the identification of this sequence (food species?) is unclear

            Sequencing Technology :: Sanger dideoxy sequencing

FEATURES             Location/Qualifiers
     source          1..557
                     /organism="Planiliza subviridis"
                     /organelle="mitochondrion"
                     /mol_type="genomic DNA"
                     /isolation_source="otter spraint"
                     /specimen_voucher="FG-14"
                     /country="Taiwan"
                     /collection_date="20-Nov-2017"
                     /note="This sequence is an output of a scatology-diet study; sequencing error(S) might occurred in it;
                     [uncultured (using universal primers)]"
     gene            1..557
                     /gene="CO1"
     CDS             1..557
                     /gene="CO1"
                     /product="cytochrome c oxidase subunit I"

BASE COUNT      125 a    168 c     96 g    168 t
ORIGIN      
        1 atttataatg taattgttac agcgcacgct ttcgtaataa ttttctttat agtaatgcca
       61 attatgattg gagggtttgg aaactgacta atccccctaa tgatcggtgc ccccgatatg
      121 gccttccctc gaatgaacaa cataagcttc tgactcctcc ctccttcctt ccttcttctc
      181 ctggcatcct ctggcgtaga agctggggcc ggaactggat gaaccgtcta cccccctctg
      241 gccagcaact tagcacatgc cggagcatct gttgacctaa caattttctc cctccatctg
      301 gcgggggttt cctcaattct aggcgcaatt aacttcatta caaccatcat caatatgaaa
      361 cctcccgcta tttcccaata ccaaacccct ctcttcgtat gggccgtcct tatcactgct
      421 gtcctccttc tcctatccct accagttctt gctgctggaa ttaccatgct cctgacagac
      481 cgaaacttaa acacctcttt cttcgacccg gcaggaggag gagatcctat cttgtatcaa
      541 cacttgttct gattctt
//

47. 190604-1-FG-14_VF1.seq   
580 bp    DNA     linear   VRT 

SOURCE      mitochondrion Planiliza subviridis (greenback mullet)
  ORGANISM  Planiliza subviridis
            Eukaryota; Metazoa; Chordata; Craniata; Vertebrata; Euteleostomi;
            Actinopterygii; Neopterygii; Teleostei; Neoteleostei;
            Acanthomorphata; Ovalentaria; Mugilomorphae; Mugilidae; Planiliza.
REFERENCE   1  (bases 1 to 580)

COMMENT    This sequence is an output of a scatology-diet study; the identification of this sequence (food species?) is unclear

            Sequencing Technology :: Sanger dideoxy sequencing

FEATURES             Location/Qualifiers
     source          1..580
                     /organism="Planiliza subviridis"
                     /organelle="mitochondrion"
                     /mol_type="genomic DNA"
                     /isolation_source="otter spraint"
                     /specimen_voucher="FG-14"
                     /country="Taiwan"
                     /collection_date="20-Nov-2017"
                     /note="This sequence is an output of a scatology-diet study; sequencing error(S) might occurred in it;
                     [uncultured (using universal primers)]"

     gene            1..580
                     /gene="CO1"
     CDS             1..580
                     /gene="CO1"
                     /product="cytochrome c oxidase subunit I"

BASE COUNT      136 a    176 c    105 g    163 t
ORIGIN      
        1 atatccgagc agaactaagc caacctggcg ctctcttagg agatgaccaa atttataatg
       61 taattgttac ggcgcacgct ttcgtaataa ttttctttat agtaatgcca atcatgatcg
      121 gagggtttgg aaactgacta atccctctaa tgatcggtgc ccccgatatg gccttccctc
      181 gaatgaacaa cataagcttc tgactcctcc ctccttcctt ccttcttctc ctggcatcct
      241 ctggcgtaga agctggggcc ggaactggat gaaccgtcta cccccctctg gccagcaact
      301 tagcacatgc cggagcatct gttgacctaa caattttctc cctccatctg gcgggggttt
      361 cctcaattct aggcgcaatt aacttcatta caaccatcat caatatgaaa cctccagcta
      421 tttcccaata ccaaacccct ctcttcgtat gggccgtcct tatcactgct gtcctccttc
      481 tcctatccct accagttctt gctgctggaa ttaccatgct cctgacagac cgaaacttaa
      541 acacctcttt cttcgacccg gcaggaggag gagatcctat
//

48. 190605-1-FG-14_LCO1490.seq 
589 bp    DNA     linear   INV

SOURCE      mitochondrion Awacaris yezoensis
  ORGANISM  Awacaris yezoensis
            Eukaryota; Metazoa; Ecdysozoa; Arthropoda; Crustacea;
            Multicrustacea; Malacostraca; Eumalacostraca; Peracarida;
            Amphipoda; Senticaudata; Hadziida; Calliopioidea; Pontogeneiidae;
            Awacaris.
REFERENCE   1  (bases 1 to 589)

COMMENT    This sequence is an output of a scatology-diet study; the identification of this sequence (food species?) is unclear

            Sequencing Technology :: Sanger dideoxy sequencing

FEATURES             Location/Qualifiers
     source          1..589
                     /organism="Awacaris yezoensis"
                     /organelle="mitochondrion"
                     /mol_type="genomic DNA"
                     /isolation_source="otter spraint"
                     /specimen_voucher="FG-14"
                     /country="Taiwan"
                     /collection_date="20-Nov-2017"
                     /note="This sequence is an output of a scatology-diet study; sequencing error(S) might occurred in it;
                     [uncultured (using universal primers)]"

     gene            1..589
                     /gene="CO1"
     CDS             1..589
                     /gene="CO1"
                     /product="cytochrome c oxidase subunit I"

BASE COUNT      148 a    104 c    116 g    221 t
ORIGIN      
        1 atcattcgag ctgagttaag aggccccggt aatctaattg ggaatgacca aatttacaat
       61 gttactgtaa cagctcatgc ttttattata atttttttta tagttatgcc tattataatt
      121 gggggatttg gaaattggct agttccctta atattaggaa ggccagatat ggcttttcct
      181 cggataaaca atataagatt ttggttattg cccccttctt taactttact tttagtaaga
      241 ggcttagttg agagaggcgt aggaacaggg tgaactgttt atcccccttt aagagcttct
      301 attgcgcaca gagggggttc tgttgattta gcaatttttt ctttacattt agcaggagcg
      361 tcttctattt taggtgcgat taattttatt tctacagtca ttaatatacg agctcctggg
      421 ataacaatag atcgaatccc cttatttgtg tggtctgtct ttatcaccgc tattttactt
      481 ttgttgtctt taccggtttt agctggagct attactatac ttttaacaga ccgaaactta
      541 aatacgtctt tttttgatcc tctaggagga ggggacccca ttctctacc
//

49. 190605-2-FG-14_LepF1.seq 
129 bp    DNA     linear  

SOURCE      mitochondrion Garrha sp.
  ORGANISM  Garrha sp.
            Unclassified.
REFERENCE   1  (bases 1 to 129)

COMMENT    This sequence is an output of a scatology-diet study; the identification of this sequence (food species?) is unclear

            Sequencing Technology :: Sanger dideoxy sequencing

FEATURES             Location/Qualifiers
     source          1..129
                     /organism="Garrha sp."
                     /organelle="mitochondrion"
                     /mol_type="genomic DNA"
                     /isolation_source="otter spraint"
                     /specimen_voucher="FG-14"
                     /country="Taiwan"
                     /collection_date="20-Nov-2017"
                     /note="This sequence is an output of a scatology-diet study; sequencing error(S) might occurred in it;
                     [uncultured (using universal primers)]"

     gene            1..129
                     /gene="CO1"
     CDS             1..129
                     /gene="CO1"
                     /product="cytochrome c oxidase subunit I"

BASE COUNT       37 a     18 c     21 g     53 t
ORIGIN      
        1 ccatgctttt attataattt tttttatagt tatgcctatt ataattgggg gatttggaaa
       61 ttggctattc cccttaatat taggaacacc agatatggct tttcctcgga taaacaatat
      121 aagattttg
//

50. 190605-3-FG-14_chmf4.seq 
190 bp    DNA     linear   VRT 

SOURCE      mitochondrion Paraplagusia japonica (black cow-tongue)
  ORGANISM  Paraplagusia japonica
            Eukaryota; Metazoa; Chordata; Craniata; Vertebrata; Euteleostomi;
            Actinopterygii; Neopterygii; Teleostei; Neoteleostei;
            Acanthomorphata; Carangaria; Pleuronectiformes; Pleuronectoidei;
            Cynoglossidae; Cynoglossinae; Paraplagusia.
REFERENCE   1  (bases 1 to 190)

COMMENT    This sequence is an output of a scatology-diet study; the identification of this sequence (food species?) is unclear

            Sequencing Technology :: Sanger dideoxy sequencing

FEATURES             Location/Qualifiers
     source          1..190
                     /organism="Paraplagusia japonica"
                     /organelle="mitochondrion"
                     /mol_type="genomic DNA"
                     /isolation_source="otter spraint"
                     /specimen_voucher="FG-14"
                     /country="Taiwan"
                     /collection_date="20-Nov-2017"
                     /note="This sequence is an output of a scatology-diet study; sequencing error(S) might occurred in it;
                     [uncultured (using universal primers)]"

     gene            1..190
                     /gene="CO1"
     CDS             1..190
                     /gene="CO1"
                     /product="cytochrome c oxidase subunit I"

BASE COUNT       49 a     46 c     28 g     67 t
ORIGIN      
        1 accaaattta caatgttatt gtgaccgctc atgctttcgt aataattttc tttatagtaa
       61 tgcccattat gatcggagga tttggaaatt gactaatccc actaatgatc ggagcacctg
      121 atatggcttt ccctcgaata aataacataa gcttctgact tcttccacct tccttccttc
      181 ttctcctggc
//

51. 190621-12-FG-14_Til9020F.seq 
414 bp    DNA     linear   VRT

SOURCE      mitochondrion Planiliza affinis (eastern keelback mullet)
  ORGANISM  Planiliza affinis
            Eukaryota; Metazoa; Chordata; Craniata; Vertebrata; Euteleostomi;
            Actinopterygii; Neopterygii; Teleostei; Neoteleostei;
            Acanthomorphata; Ovalentaria; Mugilomorphae; Mugilidae; Planiliza.
REFERENCE   1  (bases 1 to 414)

COMMENT    This sequence is an output of a scatology-diet study; the identification of this sequence (food species?) is unclear

            Sequencing Technology :: Sanger dideoxy sequencing

FEATURES             Location/Qualifiers
     source          1..414
                     /organism="Planiliza affinis"
                     /organelle="mitochondrion"
                     /mol_type="genomic DNA"
                     /isolation_source="otter spraint"
                     /specimen_voucher="FG-14"
                     /country="Taiwan"
                     /collection_date="20-Nov-2017"
                     /note="This sequence is an output of a scatology-diet study; sequencing error(S) might occurred in it;
                     [uncultured (using universal primers)]"

     gene            1..414
                     /gene="COIII"
     CDS             1..414
                     /gene="COIII"
                     /product="cytochrome c oxidase subunit III"

BASE COUNT       90 a    136 c     72 g    116 t
ORIGIN      
        1 acccctcccg tccaaaaagg gttacgatac ggaataatcc tctttattac ctcagaagta
       61 ttctttttcc taggcttctt ctgagccttc tatcactcaa gtttagcccc cacccctgag
      121 ctaggcggct gctgaccccc taccggtatt accaccctca acccattcga agttcctctg
      181 cttaacaccg ccgttctact agcctctggt gttacagtta cctgagccca ccacagcatc
      241 atggagggtg atcgtaaaga ggctattcaa tcactaaccc taaccatcct cctgggcttc
      301 tacttcactt tcctccaagc catagagtat tacgaagccc ccttcacaat tgctgacggc
      361 gtttacggct ctactttctt cgtggctacg ggcttccatg gccttcacgt aatc
//

52. 190121-4-JH-37_Til9020F.seq 
435 bp    DNA     linear   VRT

SOURCE      mitochondrion Coptodon zillii (redbelly tilapia)
  ORGANISM  Coptodon zillii
            Eukaryota; Metazoa; Chordata; Craniata; Vertebrata; Euteleostomi;
            Actinopterygii; Neopterygii; Teleostei; Neoteleostei;
            Acanthomorphata; Ovalentaria; Cichlomorphae; Cichliformes;
            Cichlidae; African cichlids; Pseudocrenilabrinae; Coptodonini;
            Coptodon.
REFERENCE   1  (bases 1 to 435)

COMMENT    This sequence is an output of a scatology-diet study; the identification of this sequence (food species?) is unclear

            Sequencing Technology :: Sanger dideoxy sequencing

FEATURES             Location/Qualifiers
     source          1..435
                     /organism="Coptodon zillii"
                     /organelle="mitochondrion"
                     /mol_type="genomic DNA"
                     /isolation_source="otter spraint"
                     /specimen_voucher="JH-37"
                     /country="Taiwan"
                     /collection_date="20-Nov-2017"
                     /note="This sequence is an output of a scatology-diet study; sequencing error(S) might occurred in it;
                     [uncultured (using universal primers)]"

     gene            1..435
                     /gene="COIII"
     CDS             1..435
                     /gene="COIII"
                     /product="cytochrome c oxidase subunit III"

BASE COUNT       98 a    142 c     75 g    120 t
ORIGIN      
        1 accacacccc tcctgtccaa aaaggcctcc gatatggtat aatcctcttt attacctcag
       61 aagttttctt ctttctagga ttcttctgag ccttctacca ctccagcctc gcccctaccc
      121 ctgagttagg aggctgctga cccccaacag gaattacccc tcttgacccc ttcgaggtgc
      181 ctctgcttaa caccgccgtc ttactggctt ctggcgtaac agttacctgg gcccatcaca
      241 gcattataga aggacatcga aaagaagcga ttcaatccct agccctgacc attcttttag
      301 gattctactt tacattcctc caggccatag aatactacga agcccctttc acaattgcag
      361 acggagtcta tggctccact ttcttcgtag cgactggctt ccacggactc cacgtaatca
      421 tcggctctac tttcc
//

53. 190123-12-JH-39_FF2d.seq 
588 bp    DNA     linear   MAM 

SOURCE      mitochondrion Lutra lutra (Eurasian river otter)
  ORGANISM  Lutra lutra
            Eukaryota; Metazoa; Chordata; Craniata; Vertebrata; Euteleostomi;
            Mammalia; Eutheria; Laurasiatheria; Carnivora; Caniformia;
            Mustelidae; Lutrinae; Lutra.
REFERENCE   1  (bases 1 to 588)

COMMENT    This sequence is an output of a scatology-diet study; the identification of this sequence (food species?) is unclear

            Sequencing Technology :: Sanger dideoxy sequencing

FEATURES             Location/Qualifiers
     source          1..588
                     /organism="Lutra lutra"
                     /organelle="mitochondrion"
                     /mol_type="genomic DNA"
                     /isolation_source="otter spraint"
                     /specimen_voucher="JH-39"
                     /country="Taiwan"
                     /collection_date="20-Nov-2017"
                     /note="This sequence is an output of a scatology-diet study; sequencing error(S) might occurred in it;
                     [uncultured (using universal primers)]"

     gene            1..588
                     /gene="CO1"
     CDS             1..588
                     /gene="CO1"
                     /product="cytochrome c oxidase subunit I"

BASE COUNT      152 a    164 c    105 g    167 t
ORIGIN      
        1 ccaacccggc gccctgctag gagatgacca aatttacaat gttattgtca ccgcccatgc
       61 atttgtaata attttcttta tggtaatacc aattataatc ggagggtttg gaaactgact
      121 ggtgccctta ataattggcg cgcctgatat agcattccca caaataaata atatgagctt
      181 ttgactcctg cctccatcct tccttctcct tctgacctca tctatggtaa aagcgggtgc
      241 agggacagga tgaactgtgt atcctcctct ggcaggtaac ctagcgcatg caggagcatc
      301 agtagacctg acaatctttt ccctgcactt agcaggtgta tcatccattc tgggagccat
      361 taactttatt actaccatta tcaacataaa accccccgca atatcacaat accagacccc
      421 attgttcgta tgatccgtcc taattacagc cgtactcctg ctcctatctc taccagtcct
      481 agcagccggt attaccatgc tactcacaga ccgaaacctg aataccactt tctttgaccc
      541 ggccggagga ggagaccccg tcctatacca acatctattt tggttttt
//

54. 190128-07-JH-39_Til9020F.seq 
389 bp    DNA     linear   VRT

SOURCE      mitochondrion Oreochromis niloticus (Nile tilapia)
  ORGANISM  Oreochromis niloticus
            Eukaryota; Metazoa; Chordata; Craniata; Vertebrata; Euteleostomi;
            Actinopterygii; Neopterygii; Teleostei; Neoteleostei;
            Acanthomorphata; Ovalentaria; Cichlomorphae; Cichliformes;
            Cichlidae; African cichlids; Pseudocrenilabrinae; Oreochromini;
            Oreochromis.
REFERENCE   1  (bases 1 to 389)

COMMENT    This sequence is an output of a scatology-diet study; the identification of this sequence (food species?) is unclear

            Sequencing Technology :: Sanger dideoxy sequencing

FEATURES             Location/Qualifiers
     source          1..389
                     /organism="Oreochromis niloticus"
                     /organelle="mitochondrion"
                     /mol_type="genomic DNA"
                     /isolation_source="otter spraint"
                     /specimen_voucher="JH-39"
                     /country="Taiwan"
                     /collection_date="20-Nov-2017"
                     /note="This sequence is an output of a scatology-diet study; sequencing error(S) might occurred in it;
                     [uncultured (using universal primers)]"

     gene            1..389
                     /gene="COIII"
     CDS             1..389
                     /gene="COIII"
                     /product="cytochrome c oxidase subunit III"

BASE COUNT       92 a    123 c     65 g    109 t
ORIGIN      
        1 ttcgatacgg aataatcctc tttattacct cggaagtttt ctttttcctg ggattcttct
       61 gagccttcta ccactctagt cttgccccca cccctgagct aggaggctgc tgacccccta
      121 cgggaattac cccacttgac cccttcaaag tacccctcct caacacggcc gtctaactag
      181 cttctggagt aacagtcacc tgagcacacc atagtattat agaagggcat cgaaaagaag
      241 ctattcaatc ccttgcccta accattcttt taggcttcta tttcaccttc ctccaagcca
      301 tagaatacta cgaagcccct tttacaatcg cagatggagt ttacggctcc accttcttcg
      361 tagcaaccgg cttccacgga cttcacgta
//

55. 190605-13-JH-38_FishF2.seq 
574 bp    DNA     linear   MAM

SOURCE      mitochondrion Lutra lutra (Eurasian river otter)
  ORGANISM  Lutra lutra
            Eukaryota; Metazoa; Chordata; Craniata; Vertebrata; Euteleostomi;
            Mammalia; Eutheria; Laurasiatheria; Carnivora; Caniformia;
            Mustelidae; Lutrinae; Lutra.
REFERENCE   1  (bases 1 to 574)

COMMENT    This sequence is an output of a scatology-diet study; the identification of this sequence (food species?) is unclear

            Sequencing Technology :: Sanger dideoxy sequencing

FEATURES             Location/Qualifiers
     source          1..574
                     /organism="Lutra lutra"
                     /organelle="mitochondrion"
                     /mol_type="genomic DNA"
                     /isolation_source="otter spraint"
                     /specimen_voucher="JH-38"
                     /country="Taiwan"
                     /collection_date="20-Nov-2017"
                     /note="This sequence is an output of a scatology-diet study; sequencing error(S) might occurred in it;
                     [uncultured (using universal primers)]"

     gene            1..574
                     /gene="CO1"
     CDS             1..574
                     /gene="CO1"
                     /product="cytochrome c oxidase subunit I"

BASE COUNT      149 a    157 c    104 g    164 t
ORIGIN      
        1 taggagatga ccaaatttac aatgttattg tcaccgccca tgcatttgta ataattttct
       61 ttatggtaat accaattata atcggagggt ttggaaactg actggtgccc ttaataattg
      121 gcgcgcctga tatagcattc ccacgaataa ataatatgag cttttgactc ctgcctccat
      181 ccttccttct ccttctgacc tcatctatgg tagaagcggg tgcagggaca ggatgaactg
      241 tgtatcctcc tctggcaggt aacctagcgc atgcaggagc atcagtagac ctgacaatct
      301 tttccctgca cttagcaggt gtatcatcca ttctgggagc cattaacttt attactacca
      361 ttatcaacat aaaacccccc gcaatatcac aataccagac cccattgttc gtatgatccg
      421 tcctaattac agccgtactc ctgctcctat ctctaccagt cctagcagcc ggtattacca
      481 tgctactcac agaccgaaac ctgaatacca ctttctttga cccggccgga ggaggagacc
      541 ccgtcctata ccaacatcta ttctgattct tcgg
//

56. 190621-09-JH-39_FishF2.seq 
622 bp    DNA     linear   MAM

SOURCE      mitochondrion Lutra lutra (Eurasian river otter)
  ORGANISM  Lutra lutra
            Eukaryota; Metazoa; Chordata; Craniata; Vertebrata; Euteleostomi;
            Mammalia; Eutheria; Laurasiatheria; Carnivora; Caniformia;
            Mustelidae; Lutrinae; Lutra.
REFERENCE   1  (bases 1 to 622)

COMMENT    This sequence is an output of a scatology-diet study; the identification of this sequence (food species?) is unclear

            Sequencing Technology :: Sanger dideoxy sequencing

FEATURES             Location/Qualifiers
     source          1..622
                     /organism="Lutra lutra"
                     /organelle="mitochondrion"
                     /mol_type="genomic DNA"
                     /isolation_source="otter spraint"
                     /specimen_voucher="JH-39"
                     /country="Taiwan"
                     /collection_date="20-Nov-2017"
                     /note="This sequence is an output of a scatology-diet study; sequencing error(S) might occurred in it;
                     [uncultured (using universal primers)]"

     gene            1..622
                     /gene="CO1"
     CDS             1..622
                     /gene="CO1"
                     /product="cytochrome c oxidase subunit I"

BASE COUNT      159 a    178 c    113 g    172 t
ORIGIN      
        1 cgccctcagc ctactaatcc gtgcagaatt aggccaaccc ggcgccctgc taggagatga
       61 ccaaatttac aatgttattg tcaccgccca tgcatttgta ataattttct ttatggtaat
      121 accaattata atcggagggt ttggaaactg actggtgccc ttaataattg gcgcgcctga
      181 tatagcattc ccacgaataa ataatatgag cttttgactc ctgcctccat ccttccttct
      241 ccttctgacc tcatctatgg tagaagcggg tgcagggaca ggatgaactg tgtatcctcc
      301 tctggcaggt aacctagcgc atgcaggagc atcagtagac ctgacaatct tttccctgca
      361 cttagcaggt gtatcatcca ttctgggagc cattaacttt attactacca ttatcaacat
      421 aaaacccccc gcaatatcac aataccagac cccattgttc gtatgatccg tcctaattac
      481 agccgtactc ctgctcctat ctctaccagt cctagcagcc ggtattacca tgctactcac
      541 agaccgaaac ctgaatacca ctttctttga cccggccgga ggaggagacc ccgtcctata
      601 ccaacatcta ttctgattct tc
//

57. 190121-1-BL-8_Til9020F.seq 
452 bp    DNA     linear   VRT

SOURCE      mitochondrion Coptodon zillii (redbelly tilapia)
  ORGANISM  Coptodon zillii
            Eukaryota; Metazoa; Chordata; Craniata; Vertebrata; Euteleostomi;
            Actinopterygii; Neopterygii; Teleostei; Neoteleostei;
            Acanthomorphata; Ovalentaria; Cichlomorphae; Cichliformes;
            Cichlidae; African cichlids; Pseudocrenilabrinae; Coptodonini;
            Coptodon.
REFERENCE   1  (bases 1 to 452)

COMMENT    This sequence is an output of a scatology-diet study; the identification of this sequence (food species?) is unclear

            Sequencing Technology :: Sanger dideoxy sequencing

FEATURES             Location/Qualifiers
     source          1..452
                     /organism="Coptodon zillii"
                     /organelle="mitochondrion"
                     /mol_type="genomic DNA"
                     /isolation_source="otter spraint"
                     /specimen_voucher="BL-8"
                     /country="Taiwan"
                     /collection_date="18-Nov-2017"
                     /note="This sequence is an output of a scatology-diet study; sequencing error(S) might occurred in it;
                     [uncultured (using universal primers)]"

     gene            1..452
                     /gene="COIII"
     CDS             1..452
                     /gene="COIII"
                     /product="cytochrome c oxidase subunit III"

BASE COUNT      101 a    148 c     79 g    123 t      1 others
ORIGIN      
        1 tccaggacac cacacccctc ctgtccaaaa aggcctccga tatggtataa tcctctttat
       61 tacctcagaa gttttcttct ttctaggatt cttctgagcc ttctaccact ccagcctcgc
      121 ccctacccct gagttaggag gctgctgacc cccaacagga attacccctc ttgacccctt
      181 cgaggtgcct ctgcttaaca ccgccgtctt actggcttct ggcgtaacag ttacctgggc
      241 ccatcacagc attatagaag gacatcgaaa agaagcgatt caatccctag ccctaaccat
      301 wcttttagga ttctacttta cattcctcca ggccatagaa tactacgaag cccctttcac
      361 aattgcagac ggagtctatg gctccacttt cttcgtagcg actggcttcc acggactcca
      421 cgtaatcatc ggctctactt tcctggccgt ct
//

58. 190110-3-HL-45_FishF1.seq 
626 bp    DNA     linear   VRT
            30-DEC-2020

SOURCE      mitochondrion Coptodon zillii (redbelly tilapia)
  ORGANISM  Coptodon zillii
            Eukaryota; Metazoa; Chordata; Craniata; Vertebrata; Euteleostomi;
            Actinopterygii; Neopterygii; Teleostei; Neoteleostei;
            Acanthomorphata; Ovalentaria; Cichlomorphae; Cichliformes;
            Cichlidae; African cichlids; Pseudocrenilabrinae; Coptodonini;
            Coptodon.
REFERENCE   1  (bases 1 to 626)

COMMENT    This sequence is an output of a scatology-diet study; the identification of this sequence (food species?) is unclear

            Sequencing Technology :: Sanger dideoxy sequencing
          
FEATURES             Location/Qualifiers
     source          1..626
                     /organism="Coptodon zillii"
                     /organelle="mitochondrion"
                     /mol_type="genomic DNA"
                     /isolation_source="otter spraint"
                     /specimen_voucher="HL-45"
                     /country="Taiwan"
                     /collection_date="18-Apr-2017"
                     /note="This sequence is an output of a scatology-diet study; sequencing error(S) might occurred in it;
                     [uncultured (using universal primers)]"
     gene            1..626
                     /gene="CO1"
     CDS             1..626
                     /gene="CO1"
                     /product="cytochrome c oxidase subunit I"

BASE COUNT      138 a    193 c    121 g    174 t
ORIGIN      
        1 cactcagcct cctgatccga gcagaactaa gccagcccgg ctccctcctc ggggacgacc
       61 agatttataa tgtaattgtt acagcacatg cctttgtaat aattttcttt atagtaatgc
      121 caattatgat tggaggcttt gggaactgat tagtcccact tatgatcggc gcaccagaca
      181 tggccttccc tcgaataaac aacataagct tctgacttct ccccccatca ttcctccttc
      241 tcctcgcttc atcaggggtc gaagcgggcg ccggtacagg gtgaactgtc taccccccac
      301 tcgcaggcaa tctcgcccac gctgggccct ctgttgacct aaccatcttc tcactccacc
      361 tagccggggt atcatctatt ctaggggcaa ttaatttcat tacaacaatt attaacatga
      421 agccccctgc tatctctcag taccaaacgc ccctgttcgt gtggtccgtc ctaattacgg
      481 cggtgctgct tcttctgtca ctgcctgttc ttgctgccgg cattacaatg cttctcacag
      541 accgaaatct aaacacgacc ttctttgatc ctgccggggg aggggatccc atcctctacc
      601 aacatttatt ctgattcttt ggccaa
//

59. 190110-4-HL-45_FishF2.seq 
603 bp    DNA     linear   VRT

SOURCE      mitochondrion Coptodon zillii (redbelly tilapia)
  ORGANISM  Coptodon zillii
            Eukaryota; Metazoa; Chordata; Craniata; Vertebrata; Euteleostomi;
            Actinopterygii; Neopterygii; Teleostei; Neoteleostei;
            Acanthomorphata; Ovalentaria; Cichlomorphae; Cichliformes;
            Cichlidae; African cichlids; Pseudocrenilabrinae; Coptodonini;
            Coptodon.
REFERENCE   1  (bases 1 to 603)

COMMENT    This sequence is an output of a scatology-diet study; the identification of this sequence (food species?) is unclear

            Sequencing Technology :: Sanger dideoxy sequencing
          
FEATURES             Location/Qualifiers
     source          1..603
                     /organism="Coptodon zillii"
                     /organelle="mitochondrion"
                     /mol_type="genomic DNA"
                     /isolation_source="otter spraint"
                     /specimen_voucher="HL-45"
                     /country="Taiwan"
                     /collection_date="18-Apr-2017"
                     /note="This sequence is an output of a scatology-diet study; sequencing error(S) might occurred in it;
                     [uncultured (using universal primers)]"
     gene            1..603
                     /gene="CO1"
     CDS             1..603
                     /gene="CO1"
                     /product="cytochrome c oxidase subunit I"

BASE COUNT      136 a    184 c    114 g    169 t
ORIGIN      
        1 ccgtagcaga actaagccag cccggctccc tcctcgggga cgaccagatt tataatgtaa
       61 ttgttacagc acatgccttt gtaataattt tctttatagt aatgccaatt atgattggag
      121 gctttgggaa ctgattagtc ccacttatga tcggcgcacc agacatggcc ttccctcgaa
      181 taaacaacat aagcttctga cttctccccc catcattcct ccttctcctc acttcatcaa
      241 gggtcgaagc gggcgccggt acagggtgaa ctgtctaccc cccactcgca ggcaatctcg
      301 cccacgctgg gccctctgtt gacctaacca tcttctcact ccacctagcc ggggtatcat
      361 ctattctagg ggcaattaat ttcattacaa caattattaa catgaagccc cctgctatct
      421 ctcaatacca aacgcccctg ttcgtgtggt ccgtcctaat tacggcggtg ctgcttcttc
      481 tgtcactgcc tgttcttgct gccggcatta caatgcttct cacagaccga aatctaaaca
      541 cgaccttctt tgatcctgcc gggggagggg atcccatcct ctaccaacat ttattctgat
      601 tct
//

60. 190116-4-HL-39_Til9020F.seq 
197 bp    DNA     linear   VRT

SOURCE      mitochondrion Coptodon zillii (redbelly tilapia)
  ORGANISM  Coptodon zillii
            Eukaryota; Metazoa; Chordata; Craniata; Vertebrata; Euteleostomi;
            Actinopterygii; Neopterygii; Teleostei; Neoteleostei;
            Acanthomorphata; Ovalentaria; Cichlomorphae; Cichliformes;
            Cichlidae; African cichlids; Pseudocrenilabrinae; Coptodonini;
            Coptodon.
REFERENCE   1  (bases 1 to 197)

COMMENT    This sequence is an output of a scatology-diet study; the identification of this sequence (food species?) is unclear

            Sequencing Technology :: Sanger dideoxy sequencing
          
FEATURES             Location/Qualifiers
     source          1..197
                     /organism="Coptodon zillii"
                     /organelle="mitochondrion"
                     /mol_type="genomic DNA"
                     /isolation_source="otter spraint"
                     /specimen_voucher="HL-39"
                     /country="Taiwan"
                     /collection_date="8-Aug-2017"
                     /note="This sequence is an output of a scatology-diet study; sequencing error(S) might occurred in it;
                     [uncultured (using universal primers)]"
     gene            1..197
                     /gene="COIII"
     CDS             1..197
                     /gene="COIII"
                     /product="cytochrome c oxidase subunit III"

BASE COUNT       39 a     72 c     32 g     54 t
ORIGIN      
        1 ccacacccct cctgtccaaa aaggcctccg atatggtata atcctcttta ttacctcaga
       61 agttttcttc tttctaggat tcttctgagc cttctaccac tccagcctcg cccctacccc
      121 tgagttagga ggctgctgac ccccaacagg aattacccct cttgacccct tcgaggtgcc
      181 tctgcttaac accgccg
//

61. 190116-5-HL-39_VF1.seq    
93 bp    DNA     linear   VRT 

SOURCE      mitochondrion Coptodon zillii (redbelly tilapia)
  ORGANISM  Coptodon zillii
            Eukaryota; Metazoa; Chordata; Craniata; Vertebrata; Euteleostomi;
            Actinopterygii; Neopterygii; Teleostei; Neoteleostei;
            Acanthomorphata; Ovalentaria; Cichlomorphae; Cichliformes;
            Cichlidae; African cichlids; Pseudocrenilabrinae; Coptodonini;
            Coptodon.
REFERENCE   1  (bases 1 to 93)

COMMENT    This sequence is an output of a scatology-diet study; the identification of this sequence (food species?) is unclear

            Sequencing Technology :: Sanger dideoxy sequencing
          
FEATURES             Location/Qualifiers
     source          1..93
                     /organism="Coptodon zillii"
                     /organelle="mitochondrion"
                     /mol_type="genomic DNA"
                     /isolation_source="otter spraint"
                     /specimen_voucher="HL-39"
                     /country="Taiwan"
                     /collection_date="8-Aug-2017"
                     /note="This sequence is an output of a scatology-diet study; sequencing error(S) might occurred in it;
                     [uncultured (using universal primers)]"
     gene            1..93
                     /gene="CO1"
     CDS             1..93
                     /gene="CO1"
                     /product="cytochrome c oxidase subunit I"

BASE COUNT       28 a     17 c     17 g     31 t
ORIGIN      
        1 cctcctcggg gacgaccaga tttataatgt aattgtaaaa agcacatgcc tttgtaataa
       61 ttttctttat agtaatgcca attatgatcg gcg
//

62. 190118-4-HL-24_FishF2.seq 
624 bp    DNA     linear   MAM

SOURCE      mitochondrion Lutra lutra (Eurasian river otter)
  ORGANISM  Lutra lutra
            Eukaryota; Metazoa; Chordata; Craniata; Vertebrata; Euteleostomi;
            Mammalia; Eutheria; Laurasiatheria; Carnivora; Caniformia;
            Mustelidae; Lutrinae; Lutra.
REFERENCE   1  (bases 1 to 624)

COMMENT    This sequence is an output of a scatology-diet study; the identification of this sequence (food species?) is unclear

            Sequencing Technology :: Sanger dideoxy sequencing
          
FEATURES             Location/Qualifiers
     source          1..624
                     /organism="Lutra lutra"
                     /organelle="mitochondrion"
                     /mol_type="genomic DNA"
                     /isolation_source="otter spraint"
                     /specimen_voucher="HL-24"
                     /country="Taiwan"
                     /collection_date="18-Apr-2017"
                     /note="This sequence is an output of a scatology-diet study; sequencing error(S) might occurred in it;
                     [uncultured (using universal primers)]"
     gene            1..624
                     /gene="CO1"
     CDS             1..624
                     /gene="CO1"
                     /product="cytochrome c oxidase subunit I"

BASE COUNT      159 a    178 c    114 g    173 t
ORIGIN      
        1 ccctcagcct actaatccgt gcagaattag gccaacccgg cgccctgcta ggagatgacc
       61 aaatttacaa tgttattgtc accgcccatg catttgtaat aattttcttt atggtaatac
      121 caattataat cggagggttt ggaaactgac tggtgccctt aataattggc gcgcctgata
      181 tagcattccc acgaataaat aatatgagct tttgactcct gcctccatcc ttccttctcc
      241 ttctgacctc atctatggta gaagcgggtg cagggacagg atgaactgtg tatcctcctc
      301 tggcaggtaa cctagcgcat gcaggagcat cagtagacct gacaatcttt tccctgcact
      361 tagcaggtgt atcatccatt ctgggagcca ttaactttat tactaccatt atcaacataa
      421 aaccccccgc aatatcacaa taccagaccc cattgttcgt atgatccgtc ctaattacag
      481 ccgtactcct gctcctatct ctaccagtcc tagcagccgg tattaccatg ctactcacag
      541 accgaaacct gaataccact ttctttgacc cggccggagg aggagacccc gtcctatacc
      601 aacatctatt ctgattcttc ggtc
//

63. 190123-10-HL-24_BirdF1.seq 
399 bp    DNA     linear   MAM

SOURCE      mitochondrion Lutra lutra (Eurasian river otter)
  ORGANISM  Lutra lutra
            Eukaryota; Metazoa; Chordata; Craniata; Vertebrata; Euteleostomi;
            Mammalia; Eutheria; Laurasiatheria; Carnivora; Caniformia;
            Mustelidae; Lutrinae; Lutra.
REFERENCE   1  (bases 1 to 399)

COMMENT    This sequence is an output of a scatology-diet study; the identification of this sequence (food species?) is unclear

            Sequencing Technology :: Sanger dideoxy sequencing

FEATURES             Location/Qualifiers
     source          1..399
                     /organism="Lutra lutra"
                     /organelle="mitochondrion"
                     /mol_type="genomic DNA"
                     /isolation_source="otter spraint"
                     /specimen_voucher="HL-24"
                     /country="Taiwan"
                     /collection_date="18-Apr-2017"
                     /note="This sequence is an output of a scatology-diet study; sequencing error(S) might occurred in it;
                     [uncultured (using universal primers)]"

     gene            1..399
                     /gene="CO1"
     CDS             1..399
                     /gene="CO1"
                     /product="cytochrome c oxidase subunit I"

BASE COUNT      105 a    120 c     68 g    106 t
ORIGIN      
        1 aaataatatg agcttttgac tcctgcctcc atccttcctt ctccttctga cctcatctat
       61 ggtaaaagcg ggtgcaggga caggatgaac tgtgtatcct cctctggaag gtaacctagc
      121 gcatgcagga gcatcagtaa acctgacaat cttttccctg cacttagcag gtgtatcatc
      181 cattctggaa gccattaact ttattactac cattatcaac ataaaacccc ccgcaatatc
      241 acaataccaa accccattgt tcgtatgatc cgtcctaatt acagccgtac tcctgctcct
      301 atctctacca gtcctagcag ccggtattac catgctactc acagaccgaa acatgaatac
      361 cactttcttt gacccggccg gaggaggaga ccccgtcct
//

64. 190123-11-HL-24_FF2d.seq 
627 bp    DNA     linear   MAM 

SOURCE      mitochondrion Lutra lutra (Eurasian river otter)
  ORGANISM  Lutra lutra
            Eukaryota; Metazoa; Chordata; Craniata; Vertebrata; Euteleostomi;
            Mammalia; Eutheria; Laurasiatheria; Carnivora; Caniformia;
            Mustelidae; Lutrinae; Lutra.
REFERENCE   1  (bases 1 to 627)

COMMENT    This sequence is an output of a scatology-diet study; the identification of this sequence (food species?) is unclear

            Sequencing Technology :: Sanger dideoxy sequencing

FEATURES             Location/Qualifiers
     source          1..627
                     /organism="Lutra lutra"
                     /organelle="mitochondrion"
                     /mol_type="genomic DNA"
                     /isolation_source="otter spraint"
                     /specimen_voucher="HL-24"
                     /country="Taiwan"
                     /collection_date="18-Apr-2017"
                     /note="This sequence is an output of a scatology-diet study; sequencing error(S) might occurred in it;
                     [uncultured (using universal primers)]"

     gene            1..627
                     /gene="CO1"
     CDS             1..627
                     /gene="CO1"
                     /product="cytochrome c oxidase subunit I"

BASE COUNT      160 a    178 c    116 g    173 t
ORIGIN      
        1 accgccctca gcctactaat ccgtgcagaa ttaggccaac ccggcgccct gctaggagat
       61 gaccaaattt acaatgttat tgtcaccgcc catgcatttg taataatttt ctttatggta
      121 ataccaatta taatcggagg gtttggaaac tgactggtgc ccttaataat tggcgcgcct
      181 gatatagcat tcccacgaat aaataatatg agcttttgac tcctgcctcc atccttcctt
      241 ctccttctga cctcatctat ggtagaagcg ggtgcaggga caggatgaac tgtgtatcct
      301 cctctggcag gtaacctagc gcatgcagga gcatcagtag acctgacaat cttttccctg
      361 cacttagcag gtgtatcatc cattctggga gccattaact ttattactac cattatcaac
      421 ataaaacccc ccgcaatatc acaataccag accccattgt tcgtatgatc cgtcctaatt
      481 acagccgtac tcctgctcct atctctacca gtcctagcag ccggtattac catgctactc
      541 acagaccgaa acctgaatac cactttcttt gacccggccg gaggaggaga ccccgtccta
      601 taccaacatc tattttggtt cttcgga
//

65. 190605-4-HL-24_VF1.seq   
409 bp    DNA     linear       

SOURCE      mitochondrion unknown
  ORGANISM  unknown
            Unclassified.
REFERENCE   1  (bases 1 to 409)

COMMENT    This sequence is an output of a scatology-diet study; the identification of this sequence (food species?) is unclear

            Sequencing Technology :: Sanger dideoxy sequencing

FEATURES             Location/Qualifiers
     source          1..409
                     /organism="unknown"
                     /organelle="mitochondrion"
                     /mol_type="genomic DNA"
                     /isolation_source="otter spraint"
                     /specimen_voucher="HL-24"
                     /country="Taiwan"
                     /collection_date="18-Apr-2017"
                     /note="This sequence is an output of a scatology-diet study; sequencing error(S) might occurred in it;
                     [uncultured (using universal primers)]"

     gene            1..409
                     /gene="CO1"
     CDS             1..409
                     /gene="CO1"
                     /product="cytochrome c oxidase subunit I"

BASE COUNT      186 a     19 c     80 g    124 t
ORIGIN      
        1 gagagcaaga ttaaaaacaa agacattgaa gaaattaaat atgaaataga aaaagaaata
       61 aataaagtga atgaagaatt attgaaatgt tttaaaggta tttcagaggg atatgtagat
      121 acctatagta gtaaagtaaa aacactagaa ggtacaaaga aaggtttaca attagcctta
      181 agtaagttta gataaaatga ttatttgatt taataggaga gagatttatg agggattgtt
      241 ttaaagatga agatatgttt tttggtggag ctagatataa atattgctat gaaaaacata
      301 tgaaagtaat aactgaacaa aatagaaata agaaaaaact tgaaaaatat aaagaatatg
      361 atggtttagt atttgattat aatttaggat ttcaagattg tttgtgtga
//

66. 190621-05-HL-39_FishF2.seq 
463 bp    DNA     linear   VRT

SOURCE      mitochondrion Coptodon zillii (redbelly tilapia)
  ORGANISM  Coptodon zillii
            Eukaryota; Metazoa; Chordata; Craniata; Vertebrata; Euteleostomi;
            Actinopterygii; Neopterygii; Teleostei; Neoteleostei;
            Acanthomorphata; Ovalentaria; Cichlomorphae; Cichliformes;
            Cichlidae; African cichlids; Pseudocrenilabrinae; Coptodonini;
            Coptodon.
REFERENCE   1  (bases 1 to 463)

COMMENT    This sequence is an output of a scatology-diet study; the identification of this sequence (food species?) is unclear

            Sequencing Technology :: Sanger dideoxy sequencing

FEATURES             Location/Qualifiers
     source          1..463
                     /organism="Coptodon zillii"
                     /organelle="mitochondrion"
                     /mol_type="genomic DNA"
                     /isolation_source="otter spraint"
                     /specimen_voucher="HL-39"
                     /country="Taiwan"
                     /collection_date="8-Aug-2017"
                     /note="This sequence is an output of a scatology-diet study; sequencing error(S) might occurred in it;
                     [uncultured (using universal primers)]"

     gene            1..463
                     /gene="CO1"
     CDS             1..463
                     /gene="CO1"
                     /product="cytochrome c oxidase subunit I"

BASE COUNT       96 a    154 c     87 g    126 t
ORIGIN      
        1 tcccacttat gatcggcgca ccagacatgg ccttccctcg aataaacaac ataagcttct
       61 gacttctccc cccatcattc ctccttctcc tcgcttcatc aggggtcgaa gcgggcgccg
      121 gtacagggtg aactgtctac cccccactcg caggcaatct cgcccacgct gggccctctg
      181 ttgacctaac catcttctca ctccacctag ccggggtatc atctattcta ggggcaatta
      241 atttcattac aacaattatt aacatgaagc cccctgctat ctctcagtac caaacgcccc
      301 tgttcgtgtg gtccgtccta attacggcgg tgctgcttct tctgtcactg cctgttcttg
      361 ctgccggcat tacaatgctt ctcacagacc gaaatctaaa cacgaccttc tttgatcctg
      421 ccgggggagg ggatcccatc ctctaccaac atttattctg att
//

67. 190621-06-HL-45_FF2d.seq 
600 bp    DNA     linear   MAM 

SOURCE      mitochondrion Lutra lutra (Eurasian river otter)
  ORGANISM  Lutra lutra
            Eukaryota; Metazoa; Chordata; Craniata; Vertebrata; Euteleostomi;
            Mammalia; Eutheria; Laurasiatheria; Carnivora; Caniformia;
            Mustelidae; Lutrinae; Lutra.
REFERENCE   1  (bases 1 to 600)

COMMENT    This sequence is an output of a scatology-diet study; the identification of this sequence (food species?) is unclear

            Sequencing Technology :: Sanger dideoxy sequencing

FEATURES             Location/Qualifiers
     source          1..600
                     /organism="Lutra lutra"
                     /organelle="mitochondrion"
                     /mol_type="genomic DNA"
                     /isolation_source="otter spraint"
                     /specimen_voucher="HL-45"
                     /country="Taiwan"
                     /collection_date="18-Apr-2017"
                     /note="This sequence is an output of a scatology-diet study; sequencing error(S) might occurred in it;
                     [uncultured (using universal primers)]"

     gene            1..600
                     /gene="CO1"
     CDS             1..600
                     /gene="CO1"
                     /product="cytochrome c oxidase subunit I"

BASE COUNT      148 a    174 c    113 g    165 t
ORIGIN      
        1 tactagatcc gagcagaatt aagccaaccc ggctccctgc tcggagacga ccaaatttac
       61 aatgttattg tcaccgccca tgcctttgta ataattttct ttatggtaat gccaattatg
      121 attggagggt ttggaaactg actggtgccc ttaatgattg gcgcgcctga tatggcattc
      181 ccacgaataa ataatataag cttttgactc ctgcccccat ccttccttct tcttctgact
      241 tcatctaggg tagaagcggg cgccgggaca ggatgaactg tgtacccccc tctggcaggt
      301 aacctagccc atgctggacc ctcagtagac ctgaccatct tttccctgca cttagcaggg
      361 gtatcatcca ttctgggagc cattaatttt attactacca ttatcaacat gaaaccccct
      421 gctatatcac aataccaaac cccattgttc gtatgatccg tcctaattac agccgtactc
      481 ctgctcctat ctctgccagt cctagcagcc ggtattacca tgctactcac agaccgaaac
      541 ctgaatacca ctttctttga cccggccgga ggaggagatc ccgtcctata ccaacatcta
//

68. 190621-07-HL-45_LCO1490.seq 
348 bp    DNA     linear

SOURCE      mitochondrion Brachionus sp.
  ORGANISM  Brachionus sp.
            Unclassified.
REFERENCE   1  (bases 1 to 348)

COMMENT    This sequence is an output of a scatology-diet study; the identification of this sequence (food species?) is unclear

            Sequencing Technology :: Sanger dideoxy sequencing

FEATURES             Location/Qualifiers
     source          1..348
                     /organism="Brachionus sp."
                     /organelle="mitochondrion"
                     /mol_type="genomic DNA"
                     /isolation_source="otter spraint"
                     /specimen_voucher="HL-45"
                     /country="Taiwan"
                     /collection_date="18-Apr-2017"
                     /note="This sequence is an output of a scatology-diet study; sequencing error(S) might occurred in it;
                     [uncultured (using universal primers)]"

     gene            1..348
                     /gene="CO1"
     CDS             1..348
                     /gene="CO1"
                     /product="cytochrome c oxidase subunit I"

BASE COUNT       81 a     53 c     62 g    152 t
ORIGIN      
        1 ttcgtttaga gttaggtgta gttggttctt atttaggaga tgagcatctt tataatgttt
       61 tggtaacagc tcatgccttt gtaataatct ttttcatagt tatacctgtc tctataggag
      121 gttttggtaa ctgattaatt cctcttatgt taggtgtagc agatatagca tttcctcgaa
      181 tgaataattt atccttttga cttttagtcc cagcttttat atttttactt ctttcttcag
      241 caattgatgc aggtgtaggt acaggttgaa ctgtttatcc tcctttatct gactctagat
      301 accatagtgg tatttcagta gatctagcta tttttagtct tcatttat
//

69. 190621-08-HL-45_Til9020F.seq 
491 bp    DNA     linear   VRT

SOURCE      mitochondrion Coptodon zillii (redbelly tilapia)
  ORGANISM  Coptodon zillii
            Eukaryota; Metazoa; Chordata; Craniata; Vertebrata; Euteleostomi;
            Actinopterygii; Neopterygii; Teleostei; Neoteleostei;
            Acanthomorphata; Ovalentaria; Cichlomorphae; Cichliformes;
            Cichlidae; African cichlids; Pseudocrenilabrinae; Coptodonini;
            Coptodon.
REFERENCE   1  (bases 1 to 491)

COMMENT    This sequence is an output of a scatology-diet study; the identification of this sequence (food species?) is unclear

            Sequencing Technology :: Sanger dideoxy sequencing

FEATURES             Location/Qualifiers
     source          1..491
                     /organism="Coptodon zillii"
                     /organelle="mitochondrion"
                     /mol_type="genomic DNA"
                     /isolation_source="otter spraint"
                     /specimen_voucher="HL-45"
                     /country="Taiwan"
                     /collection_date="18-Apr-2017"
                     /note="This sequence is an output of a scatology-diet study; sequencing error(S) might occurred in it;
                     [uncultured (using universal primers)]"

     gene            1..491
                     /gene="COIII"
     CDS             1..491
                     /gene="COIII"
                     /product="cytochrome c oxidase subunit III"

BASE COUNT      112 a    157 c     85 g    137 t
ORIGIN      
        1 acacccctcc tgtccaaaaa ggcctccgat atggtataat cctctttatt acctcagaag
       61 ttttcttctt tctaggattc ttctgagcct tctaccactc cagcctcgcc cctacccctg
      121 agttaggagg ctgctgaccc ccaacaggaa ttacccctct tgaccccttc gaggtgcctc
      181 tgcttaacac cgccgtctta ctggcttctg gcgtaacagt tacctgggcc catcacagca
      241 ttatagaagg acatcgaaaa gaagcgattc aatccctagc cctgaccatt cttttaggat
      301 tctactttac attcctccag gccatagaat actacgaagc ccctttcaca attgcagacg
      361 gagtctatgg ctccactttc ttcgtagcga ctggcttcca cggactccac gtaatcatcg
      421 gctctacttt cctggccgtc tcacttctgc gacaagttca ataccacttt acatcagaac
      481 atcactttgg g
//

70. 190109-04-Tai-140_FishF1.seq 
634 bp    DNA     linear   VRT

SOURCE      mitochondrion Coptodon zillii (redbelly tilapia)
  ORGANISM  Coptodon zillii
            Eukaryota; Metazoa; Chordata; Craniata; Vertebrata; Euteleostomi;
            Actinopterygii; Neopterygii; Teleostei; Neoteleostei;
            Acanthomorphata; Ovalentaria; Cichlomorphae; Cichliformes;
            Cichlidae; African cichlids; Pseudocrenilabrinae; Coptodonini;
            Coptodon.
REFERENCE   1  (bases 1 to 634)

COMMENT     This sequence is an output of a scatology-diet study; the identification of this sequence (food species?) is unclear

            Sequencing Technology :: Sanger dideoxy sequencing

FEATURES             Location/Qualifiers
     source          1..634
                     /organism="Coptodon zillii"
                     /organelle="mitochondrion"
                     /mol_type="genomic DNA"
                     /isolation_source="otter spraint"
                     /specimen_voucher="Tai-140"
                     /country="Taiwan"
                     /collection_date="18-Nov-2017"
                     /note="This sequence is an output of a scatology-diet study; sequencing error(S) might occurred in it;
                     [uncultured (using universal primers)]"
     gene            1..634
                     /gene="CO1"
     CDS             1..634
                     /gene="CO1"
                     /codon_start=1
                     /transl_table=2
                     /product="cytochrome c oxidase subunit I"
    
BASE COUNT      140 a    197 c    123 g    174 t
ORIGIN      
        1 agaaccgcac tcagcctcct gatccgagca gaactaagcc agcccggctc cctcctcggg
       61 gacgaccaga tttataatgt aattgttaca gcacatgcct ttgtaataat tttctttata
      121 gtaatgccaa ttatgattgg aggctttggg aactgattag tcccacttat gatcggcgca
      181 ccagacatgg ccttccctcg aataaacaac ataagcttct gacttctccc cccatcattc
      241 ctccttctcc tcgcttcatc aggggtcgaa gcgggcgccg gtacagggtg aactgtctac
      301 cccccactcg caggcaatct cgcccacgct gggccctctg ttgacctaac catcttctca
      361 ctccacctag ccggggtatc atctattcta ggggcaatta atttcattac aacaattatt
      421 aacatgaagc cccctgctat ctctcagtac caaacgcccc tgttcgtgtg gtccgtccta
      481 attacggcgg tgctgcttct tctgtcactg cctgttcttg ctgccggcat tacaatgctt
      541 ctcacagacc gaaatctaaa cacgaccttc tttgatcctg ccgggggagg ggatcccatc
      601 ctctaccaac atttattctg attctttggc cacc
//

71. 190109-05-Tai-140_FishF2.seq 
634 bp    DNA     linear   VRT

DEFINITION  .
ACCESSION   190109-05-Tai-140_FishF2.seq
VERSION
KEYWORDS    .
SOURCE      mitochondrion Coptodon zillii (redbelly tilapia)
  ORGANISM  Coptodon zillii
            Eukaryota; Metazoa; Chordata; Craniata; Vertebrata; Euteleostomi;
            Actinopterygii; Neopterygii; Teleostei; Neoteleostei;
            Acanthomorphata; Ovalentaria; Cichlomorphae; Cichliformes;
            Cichlidae; African cichlids; Pseudocrenilabrinae; Coptodonini;
            Coptodon.
REFERENCE   1  (bases 1 to 634)

COMMENT     This sequence is an output of a scatology-diet study; the identification of this sequence (food species?) is unclear

            Sequencing Technology :: Sanger dideoxy sequencing

FEATURES             Location/Qualifiers
     source          1..634
                     /organism="Coptodon zillii"
                     /organelle="mitochondrion"
                     /mol_type="genomic DNA"
                     /isolation_source="otter spraint"
                     /specimen_voucher="Tai-140"
                     /country="Taiwan"
                     /collection_date="18-Nov-2017"
                     /note="This sequence is an output of a scatology-diet study; sequencing error(S) might occurred in it;
                     [uncultured (using universal primers)]"
     gene            1..634
                     /gene="CO1"
     CDS             1..634
                     /gene="CO1"
                     /codon_start=1
                     /transl_table=2
                     /product="cytochrome c oxidase subunit I"

BASE COUNT      139 a    195 c    125 g    175 t
ORIGIN      
        1 gtaggaaccg cactcagcct cctgatccga gcagaactaa gccagcccgg ctccctcctc
       61 ggggacgacc agatttataa tgtaattgtt acagcacatg cctttgtaat aattttcttt
      121 atagtaatgc caattatgat tggaggcttt gggaactgat tagtcccact tatgatcggc
      181 gcaccagaca tggccttccc tcgaataaac aacataagct tctgacttct ccccccatca
      241 ttcctccttc tcctcgcttc atcaggggtc gaagcgggcg ccggtacagg gtgaactgtc
      301 taccccccac tcgcaggcaa tctcgcccac gctgggccct ctgttgacct aaccatcttc
      361 tcactccacc tagccggggt atcatctatt ctaggggcaa ttaatttcat tacaacaatt
      421 attaacatga agccccctgc tatctctcag taccaaacgc ccctgttcgt gtggtccgtc
      481 ctaattacgg cggtgctgct tcttctgtca ctgcctgttc ttgctgccgg cattacaatg
      541 cttctcacag accgaaatct aaacacgacc ttctttgatc ctgccggggg aggggatccc
      601 atcctctacc aacatttatt ctgattcttc ggtc
//

72. 190110-7-TAI-141_FishF2.seq 
587 bp    DNA     linear   VRT

SOURCE      mitochondrion Coptodon zillii (redbelly tilapia)
  ORGANISM  Coptodon zillii
            Eukaryota; Metazoa; Chordata; Craniata; Vertebrata; Euteleostomi;
            Actinopterygii; Neopterygii; Teleostei; Neoteleostei;
            Acanthomorphata; Ovalentaria; Cichlomorphae; Cichliformes;
            Cichlidae; African cichlids; Pseudocrenilabrinae; Coptodonini;
            Coptodon.
REFERENCE   1  (bases 1 to 587)

COMMENT    This sequence is an output of a scatology-diet study; the identification of this sequence (food species?) is unclear

            Sequencing Technology :: Sanger dideoxy sequencing
FEATURES             Location/Qualifiers
     source          1..587
                     /organism="Coptodon zillii"
                     /organelle="mitochondrion"
                     /mol_type="genomic DNA"
                     /isolation_source="otter spraint"
                     /specimen_voucher="Tai-141"
                     /country="Taiwan"
                     /collection_date="18-Nov-2017"
                     /note="This sequence is an output of a scatology-diet study; sequencing error(S) might occurred in it;
                     [uncultured (using universal primers)]"
     gene            1..587
                     /gene="CO1"
     CDS             1..587
                     /gene="CO1"
                     /product="cytochrome c oxidase subunit I"

BASE COUNT      127 a    178 c    114 g    168 t
ORIGIN      
        1 ccggctccct cctcggggac gaccagattt ataatgtaaa tgttacagca catgcctttg
       61 taataatttt ctttatagta atgccaatta tgattggagg ctttgggaac tgattagtcc
      121 cacttatgat cggcgcacca gacatggcct tccctcgaat aaacaacata agcttctgac
      181 ttctcccccc atcattcctc cttctcctcg cttcatcagg ggtcgaagcg ggcgccggta
      241 cagggtgaac tgtctacccc ccactcgcag gcaatctcgc ccacgctggg ccctctgttg
      301 acctaaccat cttctcactc cacctagccg gggtatcatc tattctaggg gcaattaatt
      361 tcattacaac aattattaac atgaagcccc ctgctatctc tcagtaccaa acgcccctgt
      421 tcgtgtggtc cgtcctaatt acggcggtgc tgcttcttct gtcactgcct gttcttgctg
      481 ccggcattac aatgcttctc acagaccgaa atctaaacac gaccttcttt gatcctgccg
      541 ggggagggga tcccatcctc taccaacatt tattctgatt cttcggt
//

73. 190128-09-Tai-117_Til9020F.seq 
193 bp    DNA     linear   VRT

SOURCE      mitochondrion Coptodon zillii (redbelly tilapia)
  ORGANISM  Coptodon zillii
            Eukaryota; Metazoa; Chordata; Craniata; Vertebrata; Euteleostomi;
            Actinopterygii; Neopterygii; Teleostei; Neoteleostei;
            Acanthomorphata; Ovalentaria; Cichlomorphae; Cichliformes;
            Cichlidae; African cichlids; Pseudocrenilabrinae; Coptodonini;
            Coptodon.
REFERENCE   1  (bases 1 to 193)

COMMENT    This sequence is an output of a scatology-diet study; the identification of this sequence (food species?) is unclear

            Sequencing Technology :: Sanger dideoxy sequencing

FEATURES             Location/Qualifiers
     source          1..193
                     /organism="Coptodon zillii"
                     /organelle="mitochondrion"
                     /mol_type="genomic DNA"
                     /isolation_source="otter spraint"
                     /specimen_voucher="Tai-117"
                     /country="Taiwan"
                     /collection_date="21-Apr-2017"
                     /note="This sequence is an output of a scatology-diet study; sequencing error(S) might occurred in it;
                     [uncultured (using universal primers)]"

     gene            1..193
                     /gene="COIII"
     CDS             1..193
                     /gene="COIII"
                     /product="cytochrome c oxidase subunit III"

BASE COUNT       37 a     69 c     32 g     55 t
ORIGIN      
        1 cccctcctgt ccaaaaaggc ctccgatatg gtataatcct ctttattacc tcagaagttt
       61 tcttctttct aggattcttc tgagccttct accactccag cctcgcccct acccctgagt
      121 taggaggctg ctgaccccca acaggaatta cccctcttga ccccttcgag gtgcctctgc
      181 ttaacaccgc cgt
//

74. 190128-15-Tai-127_FishF2.seq 
256 bp    DNA     linear   BCT

SOURCE      mitochondrion Shewanella oneidensis
  ORGANISM  Shewanella oneidensis
            Bacteria; Proteobacteria; Gammaproteobacteria; Alteromonadales;
            Shewanellaceae; Shewanella.
REFERENCE   1  (bases 1 to 256)

COMMENT    This sequence is an output of a scatology-diet study; the identification of this sequence (food species?) is unclear

            Sequencing Technology :: Sanger dideoxy sequencing

FEATURES             Location/Qualifiers
     source          1..256
                     /organism="Shewanella oneidensis"
                     /organelle="mitochondrion"
                     /mol_type="genomic DNA"
                     /isolation_source="otter spraint"
                     /specimen_voucher="Tai-127"
                     /country="Taiwan"
                     /collection_date="21-Apr-2017"
                     /note="This sequence is an output of a scatology-diet study; sequencing error(S) might occurred in it;
                     [uncultured (using universal primers)]"

     gene            1..256
                     /gene="CO1"
     CDS             1..256
                     /gene="CO1"
                     /product="cytochrome c oxidase subunit I"

BASE COUNT       54 a     63 c     63 g     76 t
ORIGIN      
        1 atggtgatcc gcgccgaact cttccagccc ggattacaac tcgttgaacc taactttttt
       61 aatcaaatga ccacggttca tgggctgatt atggtatttg gcgcggtaat gcccgccttt
      121 acggggctcg caaattggct gatccccatg atgattgggg cacctgatat ggcgctaccg
      181 cggatgaata actggagttt ttggatcctc ccattcgcct ttaccattct acttagctca
      241 ttgtttatgg agggag
//

75. 190128-16-Tai-131_FishF2.seq 
642 bp    DNA     linear   VRT

SOURCE      mitochondrion Coptodon zillii (redbelly tilapia)
  ORGANISM  Coptodon zillii
            Eukaryota; Metazoa; Chordata; Craniata; Vertebrata; Euteleostomi;
            Actinopterygii; Neopterygii; Teleostei; Neoteleostei;
            Acanthomorphata; Ovalentaria; Cichlomorphae; Cichliformes;
            Cichlidae; African cichlids; Pseudocrenilabrinae; Coptodonini;
            Coptodon.
REFERENCE   1  (bases 1 to 642)

COMMENT    This sequence is an output of a scatology-diet study; the identification of this sequence (food species?) is unclear

            Sequencing Technology :: Sanger dideoxy sequencing

FEATURES             Location/Qualifiers
     source          1..642
                     /organism="Coptodon zillii"
                     /organelle="mitochondrion"
                     /mol_type="genomic DNA"
                     /isolation_source="otter spraint"
                     /specimen_voucher="Tai-131"
                     /country="Taiwan"
                     /collection_date="8-Aug-2017"
                     /note="This sequence is an output of a scatology-diet study; sequencing error(S) might occurred in it;
                     [uncultured (using universal primers)]"

     gene            1..642
                     /gene="CO1"
     CDS             1..642
                     /gene="CO1"
                     /product="cytochrome c oxidase subunit I"

BASE COUNT      141 a    199 c    126 g    176 t
ORIGIN      
        1 gtaggaaccg cactcagcct cctgatccga gcagaactaa gccagcccgg ctccctcctc
       61 ggggacgacc agatttataa tgtaattgtt acagcacatg cctttgtaat aattttcttt
      121 atagtaatgc caattatgat tggaggcttt gggaactgat tagtcccact tatgatcggc
      181 gcaccagaca tggccttccc tcgaataaac aacataagct tctgacttct ccccccatca
      241 ttcctccttc tcctcgcttc atcaggggtc gaagcgggcg ccggtacagg gtgaactgtc
      301 taccccccac tcgcaggcaa tctcgcccac gctgggccct ctgttgacct aaccatcttc
      361 tcactccacc tagccggggt atcatctatt ctaggggcaa ttaatttcat tacaacaatt
      421 attaacatga agccccctgc tatctctcag taccaaacgc ccctgttcgt gtggtccgtc
      481 ctaattacgg cggtgctgct tcttctgtca ctgcctgttc ttgctgccgg cattacaatg
      541 cttctcacag accgaaatct aaacacgacc ttctttgatc ctgccggggg aggggatccc
      601 atcctctacc aacatttatt ctgattcttc ggtcacccct ga
//

76. 190128-17-Tai-134_FishF1.seq 
570 bp    DNA     linear   VRT

SOURCE      mitochondrion Oreochromis niloticus (Nile tilapia)
  ORGANISM  Oreochromis niloticus
            Eukaryota; Metazoa; Chordata; Craniata; Vertebrata; Euteleostomi;
            Actinopterygii; Neopterygii; Teleostei; Neoteleostei;
            Acanthomorphata; Ovalentaria; Cichlomorphae; Cichliformes;
            Cichlidae; African cichlids; Pseudocrenilabrinae; Oreochromini;
            Oreochromis.
REFERENCE   1  (bases 1 to 570)

COMMENT    This sequence is an output of a scatology-diet study; the identification of this sequence (food species?) is unclear

            Sequencing Technology :: Sanger dideoxy sequencing

FEATURES             Location/Qualifiers
     source          1..570
                     /organism="Oreochromis niloticus"
                     /organelle="mitochondrion"
                     /mol_type="genomic DNA"
                     /isolation_source="otter spraint"
                     /specimen_voucher="Tai-134"
                     /country="Taiwan"
                     /collection_date="8-Aug-2017"
                     /note="This sequence is an output of a scatology-diet study; sequencing error(S) might occurred in it;
                     [uncultured (using universal primers)]"

     gene            1..570
                     /gene="CO1"
     CDS             1..570
                     /gene="CO1"
                     /product="cytochrome c oxidase subunit I"

BASE COUNT      134 a    174 c     94 g    168 t
ORIGIN      
        1 ataatgtaat tgttacagca catgcttttg taataatttt ctttatagta atgccaatta
       61 tgattggagg ctttggaaac tgactagtac cactcatgat tggtgcccca gatatggcct
      121 tccctcgaat gaacaacatg agtttctgac tcctccctcc ctcattcctc ctcctcctcg
      181 cctcatctgg agtcgaagca ggtgccggca cagggtgaac tgtttacccc ccgctcgcag
      241 gcaatcttgc ccatgctggg ccttctgtcg acttaaccat cttctccctc cacttggccg
      301 gggtgtcatc tattctaggc gcaattaatt tcattacaac aatcattaac atgaaacccc
      361 ccgccatctc tcaatatcaa acacccctat ttgtatggtc cgttctaatt accgcagtat
      421 tacttcttct atccctaccc gttcttgccg ccggcatcac aatacttctc acagaccgaa
      481 acctaaacac aaccttcttt gatcctgccg gaggaggaga ccccatcctt taccaacact
      541 tattctgatt ctttggccac ccagaagtct
//

77. 190128-18-Tai-134_FishF2.seq 
634 bp    DNA     linear   VRT

SOURCE      mitochondrion Oreochromis niloticus (Nile tilapia)
  ORGANISM  Oreochromis niloticus
            Eukaryota; Metazoa; Chordata; Craniata; Vertebrata; Euteleostomi;
            Actinopterygii; Neopterygii; Teleostei; Neoteleostei;
            Acanthomorphata; Ovalentaria; Cichlomorphae; Cichliformes;
            Cichlidae; African cichlids; Pseudocrenilabrinae; Oreochromini;
            Oreochromis.
REFERENCE   1  (bases 1 to 634)

COMMENT    This sequence is an output of a scatology-diet study; the identification of this sequence (food species?) is unclear

            Sequencing Technology :: Sanger dideoxy sequencing

FEATURES             Location/Qualifiers
     source          1..634
                     /organism="Oreochromis niloticus"
                     /organelle="mitochondrion"
                     /mol_type="genomic DNA"
                     /isolation_source="otter spraint"
                     /specimen_voucher="Tai-134"
                     /country="Taiwan"
                     /collection_date="8-Aug-2017"
                     /note="This sequence is an output of a scatology-diet study; sequencing error(S) might occurred in it;
                     [uncultured (using universal primers)]"

     gene            1..634
                     /gene="CO1"
     CDS             1..634
                     /gene="CO1"
                     /product="cytochrome c oxidase subunit I"

BASE COUNT      143 a    197 c    112 g    182 t
ORIGIN      
        1 ctcagcctcc tagattccgg gcagaactaa gccagcccgg ctctctcctc ggagacgacc
       61 agatttataa tgtaattgtt acagcacatg cttttgtaat aattttcttt atagtaatgc
      121 caattatgat tggaggcttt ggaaactgat tagtcccact catgattggt gccccagata
      181 tggccttccc tcgaatgaac aacatgagtt tctgactcct ccctccctca ttcctcctcc
      241 tcctcgcctc atctggagtc gaagcaggtg ccggcacagg gtgaactgtt taccccccgc
      301 tcgcaggcaa tcttgcccat gctgggcctt ctgtcgactt aaccatcttc tccctccact
      361 tggccggggt gtcatctatt ctaggcgcaa ttaatttcat tacaacaatc attaacatga
      421 aaccccccgc catctctcaa tatcaaacac ccctgtttgt gtggtccgtt ctaattaccg
      481 cagtattact tcttctatcc ctacccgttc ttgccgccgg catcacaatg cttctcacag
      541 accgaaacct aaacacaacc ttctttgatc ctgccggagg aggagacccc atcctttacc
      601 aacacttatt ctgattcttc ggtcaccctg aagt
//

78. 190128-19-Tai-134_Til9020F.seq 
207 bp    DNA     linear   VRT

SOURCE      mitochondrion Coptodon zillii (redbelly tilapia)
  ORGANISM  Coptodon zillii
            Eukaryota; Metazoa; Chordata; Craniata; Vertebrata; Euteleostomi;
            Actinopterygii; Neopterygii; Teleostei; Neoteleostei;
            Acanthomorphata; Ovalentaria; Cichlomorphae; Cichliformes;
            Cichlidae; African cichlids; Pseudocrenilabrinae; Coptodonini;
            Coptodon.
REFERENCE   1  (bases 1 to 207)

COMMENT    This sequence is an output of a scatology-diet study; the identification of this sequence (food species?) is unclear

            Sequencing Technology :: Sanger dideoxy sequencing

FEATURES             Location/Qualifiers
     source          1..207
                     /organism="Coptodon zillii"
                     /organelle="mitochondrion"
                     /mol_type="genomic DNA"
                     /isolation_source="otter spraint"
                     /specimen_voucher="Tai-134"
                     /country="Taiwan"
                     /collection_date="8-Aug-2017"
                     /note="This sequence is an output of a scatology-diet study; sequencing error(S) might occurred in it;
                     [uncultured (using universal primers)]"

     gene            1..207
                     /gene="COIII"
     CDS             1..207
                     /gene="COIII"
                     /product="cytochrome c oxidase subunit III"
 
BASE COUNT       42 a     76 c     34 g     55 t
ORIGIN      
        1 ccaggacacc acacccctcc tgtccaaaaa ggcctccgat atggtataat cctctttatt
       61 acctcagaag ttttcttctt tctaggattc ttctgagcct tctaccactc cagcctcgcc
      121 cctacccctg agttaggagg ctgctgaccc ccaacaggaa ttacccctct tgaccccttc
      181 gaggtgcctc tgcttaacac cgccgtc
//

79. 190603-07-Tai-127_VF1.seq 
429 bp    DNA     linear   INV

SOURCE      mitochondrion Macrobrachium nipponense
  ORGANISM  Macrobrachium nipponense
            Eukaryota; Metazoa; Ecdysozoa; Arthropoda; Crustacea;
            Multicrustacea; Malacostraca; Eumalacostraca; Eucarida; Decapoda;
            Pleocyemata; Caridea; Palaemonoidea; Palaemonidae; Macrobrachium.
REFERENCE   1  (bases 1 to 684)

COMMENT    This sequence is an output of a scatology-diet study; the identification of this sequence (food species?) is unclear

            Sequencing Technology :: Sanger dideoxy sequencing

FEATURES             Location/Qualifiers
     source          1..684
                     /organism="Macrobrachium nipponense"
                     /organelle="mitochondrion"
                     /mol_type="genomic DNA"
                     /isolation_source="otter spraint"
                     /specimen_voucher="Tai-127"
                     /country="Taiwan"
                     /collection_date="21-Apr-2017"
                     /note="This sequence is an output of a scatology-diet study; sequencing error(S) might occurred in it;
                     [uncultured (using universal primers)]"

     gene            1..684
                     /gene="CO1"
     CDS             1..684
                     /gene="CO1"
                     /product="cytochrome c oxidase subunit I"

BASE COUNT      128 a    105 c    72 g    124 t
ORIGIN      
        1 gatatagcat tcccacgaat aaataacata agattttgac ttctaccccc atcacttacc
        61 ttattattat caagaggaat agtaaaaaga ggagtaggca caggatgaac tgtctacccc
       121 ccactacctg caggaactgc ccacgcagga gcctcagtaa atttaggaat cttctcctta
       181 cacttagcag gggtatcttc aattttagga gccgttaatt ttattactac cgtaattaac
       241 atacggtcac caggaatgac catagaccga ctacctctat tcgtatgagc cgtgttttta
       301 acggcaattc ttcttcttct atcacttcca gtgttagcag gagctattac tatactttta
       361 acagaccgaa atctaaacac gtcattcttt gacccagccg gaggtggtga tccaattctc
       421 tatcaacac
//

80. 190109-06-YB-59_FishF1.seq 
199 bp    DNA     linear   VRT

SOURCE      mitochondrion Coptodon zillii (redbelly tilapia)
  ORGANISM  Coptodon zillii
            Eukaryota; Metazoa; Chordata; Craniata; Vertebrata; Euteleostomi;
            Actinopterygii; Neopterygii; Teleostei; Neoteleostei;
            Acanthomorphata; Ovalentaria; Cichlomorphae; Cichliformes;
            Cichlidae; African cichlids; Pseudocrenilabrinae; Coptodonini;
            Coptodon.
REFERENCE   1  (bases 1 to 199)

COMMENT     This sequence is an output of a scatology-diet study; the identification of this sequence (food species?) is unclear

            Sequencing Technology :: Sanger dideoxy sequencing

FEATURES             Location/Qualifiers
     source          1..199
                     /organism="Coptodon zillii"
                     /organelle="mitochondrion"
                     /mol_type="genomic DNA"
                     /isolation_source="otter spraint"
                     /specimen_voucher="YB-59"
                     /country="Taiwan"
                     /collection_date="8-Aug-2017"
                     /note="This sequence is an output of a scatology-diet study; sequencing error(S) might occurred in it;
                     [uncultured (using universal primers)]"
     gene            1..199
                     /gene="CO1"
     CDS             1..199
                     /gene="CO1"
                     /product="cytochrome c oxidase subunit I"

BASE COUNT       41 a     61 c     39 g     58 t
ORIGIN      
        1 tctcagtacc aaacgcccct gttcgtgtgg tccgtcctaa ttacggcggt gctgcttctt
       61 ctgtcactgc ctgttcttgc tgccggcatt acaatgcttc tcacagaccg aaatctaaac
      121 acgaccttct ttgatcctgc cgggggaggg gatcccatcc tctaccaaca tttattctga
      181 ttctttggcc accaaaaaa
//

81. 190109-07-YB-59_FishF2.seq 
632 bp    DNA     linear   VRT

SOURCE      mitochondrion Coptodon zillii (redbelly tilapia)
  ORGANISM  Coptodon zillii
            Eukaryota; Metazoa; Chordata; Craniata; Vertebrata; Euteleostomi;
            Actinopterygii; Neopterygii; Teleostei; Neoteleostei;
            Acanthomorphata; Ovalentaria; Cichlomorphae; Cichliformes;
            Cichlidae; African cichlids; Pseudocrenilabrinae; Coptodonini;
            Coptodon.
REFERENCE   1  (bases 1 to 632)

CCOMMENT    This sequence is an output of a scatology-diet study; the identification of this sequence (food species?) is unclear

            Sequencing Technology :: Sanger dideoxy sequencing
          
FEATURES             Location/Qualifiers
     source          1..632
                     /organism="Coptodon zillii"
                     /organelle="mitochondrion"
                     /mol_type="genomic DNA"
                     /isolation_source="otter spraint"
                     /specimen_voucher="YB-59"
                     /country="Taiwan"
                     /collection_date="8-Aug-2017"
                     /note="This sequence is an output of a scatology-diet study; sequencing error(S) might occurred in it;
                     [uncultured (using universal primers)]"
     gene            1..632
                     /gene="CO1"
     CDS             1..632
                     /gene="CO1"
                     /product="cytochrome c oxidase subunit I"

BASE COUNT      139 a    194 c    125 g    174 t
ORIGIN      
        1 gtaggaaccg cactcagcct cctgatccga gcagaactaa gccagcccgg ctccctcctc
       61 ggggacgacc agatttataa tgtaattgtt acagcacatg cctttgtaat aattttcttt
      121 atagtaatgc caattatgat tggaggcttt gggaactgat tagtcccact tatgatcggc
      181 gcaccagaca tggccttccc tcgaataaac aacataagct tctgacttct ccccccatca
      241 ttcctccttc tcctcgcttc atcaggggtc gaagcgggcg ccggtacagg gtgaactgtc
      301 taccccccac tcgcaggcaa tctcgcccac gctgggccct ctgttgacct aaccatcttc
      361 tcactccacc tagccggggt atcatctatt ctaggggcaa ttaatttcat tacaacaatt
      421 attaacatga agccccctgc tatctctcag taccaaacgc ccctgttcgt gtggtccgtc
      481 ctaattacgg cggtgctgct tcttctgtca ctgcctgttc ttgctgccgg cattacaatg
      541 cttctcacag accgaaatct aaacacgacc ttctttgatc ctgccggggg aggggatccc
      601 atcctctacc aacatttatt ctgattcttc gg
//

82. 190109-08-YB-61_FishF2.seq 
635 bp    DNA     linear   VRT

SOURCE      mitochondrion Coptodon zillii (redbelly tilapia)
  ORGANISM  Coptodon zillii
            Eukaryota; Metazoa; Chordata; Craniata; Vertebrata; Euteleostomi;
            Actinopterygii; Neopterygii; Teleostei; Neoteleostei;
            Acanthomorphata; Ovalentaria; Cichlomorphae; Cichliformes;
            Cichlidae; African cichlids; Pseudocrenilabrinae; Coptodonini;
            Coptodon.
REFERENCE   1  (bases 1 to 635)

COMMENT    This sequence is an output of a scatology-diet study; the identification of this sequence (food species?) is unclear

            Sequencing Technology :: Sanger dideoxy sequencing

FEATURES             Location/Qualifiers
     source          1..635
                     /organism="Coptodon zillii"
                     /organelle="mitochondrion"
                     /mol_type="genomic DNA"
                     /isolation_source="otter spraint"
                     /specimen_voucher="YB-61"
                     /country="Taiwan"
                     /collection_date="8-Aug-2017"
                     /note="This sequence is an output of a scatology-diet study; sequencing error(S) might occurred in it;
                     [uncultured (using universal primers)]"
     gene            1..635
                     /gene="CO1"
     CDS             1..635
                     /gene="CO1"
                     /product="cytochrome c oxidase subunit I"

BASE COUNT      140 a    195 c    125 g    175 t
ORIGIN      
        1 gtaggaaccg cactcagcct cctgatccga gcagaactaa gccagcccgg ctccctcctc
       61 ggggacgacc agatttataa tgtaattgtt acagcacatg cctttgtaat aattttcttt
      121 atagtaatgc caattatgat tggaggcttt gggaactgat tagtcccact tatgatcggc
      181 gcaccagaca tggccttccc tcgaataaac aacataagct tctgacttct ccccccatca
      241 ttcctccttc tcctcgcttc atcaggggtc gaagcgggcg ccggtacagg gtgaactgtc
      301 taccccccac tcgcaggcaa tctcgcccac gctgggccct ctgttgacct aaccatcttc
      361 tcactccacc tagccggggt atcatctatt ctaggggcaa ttaatttcat tacaacaatt
      421 attaacatga agccccctgc tatctctcag taccaaacgc ccctgttcgt gtggtccgtc
      481 ctaattacgg cggtgctgct tcttctgtca ctgcctgttc ttgctgccgg cattacaatg
      541 cttctcacag accgaaatct aaacacgacc ttctttgatc ctgccggggg aggggatccc
      601 atcctctacc aacatttatt ctgattcttc ggtca
//

83. 190109-09-YB-75_FishF2.seq 
524 bp    DNA     linear   VRT

SOURCE      mitochondrion Coptodon zillii (redbelly tilapia)
  ORGANISM  Coptodon zillii
            Eukaryota; Metazoa; Chordata; Craniata; Vertebrata; Euteleostomi;
            Actinopterygii; Neopterygii; Teleostei; Neoteleostei;
            Acanthomorphata; Ovalentaria; Cichlomorphae; Cichliformes;
            Cichlidae; African cichlids; Pseudocrenilabrinae; Coptodonini;
            Coptodon.
REFERENCE   1  (bases 1 to 524)

COMMENT    This sequence is an output of a scatology-diet study; the identification of this sequence (food species?) is unclear

            Sequencing Technology :: Sanger dideoxy sequencing
          
FEATURES             Location/Qualifiers
     source          1..524
                     /organism="Coptodon zillii"
                     /organelle="mitochondrion"
                     /mol_type="genomic DNA"
                     /isolation_source="otter spraint"
                     /specimen_voucher="YB-75"
                     /country="Taiwan"
                     /collection_date="17-Nov-2017"
                     /note="This sequence is an output of a scatology-diet study; sequencing error(S) might occurred in it;
                     [uncultured (using universal primers)]"
     gene            1..524
                     /gene="CO1"
     CDS             1..524
                     /gene="CO1"
                     /product="cytochrome c oxidase subunit I"

BASE COUNT      112 a    164 c    103 g    145 t
ORIGIN      
        1 tagtaatgcc aattatgatt ggaggctttg ggaactgatt agtcccactt atgatcggcg
       61 caccagacat ggccttccct cgaataaaca acataagctt ctgacttctc cccccatcat
      121 tcctccttct cctcgcttca tcaggggtcg aagcgggcgc cggtacaggg tgaactgtct
      181 accccccact cgcaggcaat ctcgcccacg ctgggccctc tgttgaccta accatcttct
      241 cactccacct agccggggta tcatctattc taggggcaat taatttcatt acaacaatta
      301 ttaacatgaa gccccctgct atctctcagt accaaacgcc cctgttcgtg tggtccgtcc
      361 taattacggc ggtgctgctt cttctgtcac tgcctgttct tgctgccggc attacaatgc
      421 ttctcacaga ccgaaatcta aacacgacct tctttgatcc tgccggggga ggggatccca
      481 tcctctacca acatttattc tgattcttcg gtcaccctga agta
//

84. 190118-8-YB-20_FishF2.seq 
632 bp    DNA     linear   VRT

SOURCE      mitochondrion Coptodon zillii (redbelly tilapia)
  ORGANISM  Coptodon zillii
            Eukaryota; Metazoa; Chordata; Craniata; Vertebrata; Euteleostomi;
            Actinopterygii; Neopterygii; Teleostei; Neoteleostei;
            Acanthomorphata; Ovalentaria; Cichlomorphae; Cichliformes;
            Cichlidae; African cichlids; Pseudocrenilabrinae; Coptodonini;
            Coptodon.
REFERENCE   1  (bases 1 to 632)

COMMENT    This sequence is an output of a scatology-diet study; the identification of this sequence (food species?) is unclear

            Sequencing Technology :: Sanger dideoxy sequencing
          
FEATURES             Location/Qualifiers
     source          1..632
                     /organism="Coptodon zillii"
                     /organelle="mitochondrion"
                     /mol_type="genomic DNA"
                     /isolation_source="otter spraint"
                     /specimen_voucher="YB-20"
                     /country="Taiwan"
                     /collection_date="23-Apr-2017"
                     /note="This sequence is an output of a scatology-diet study; sequencing error(S) might occurred in it;
                     [uncultured (using universal primers)]"
     gene            1..632
                     /gene="CO1"
     CDS             1..632
                     /gene="CO1"
                     /product="cytochrome c oxidase subunit I"

BASE COUNT      139 a    194 c    125 g    174 t
ORIGIN      
        1 gtaggaaccg cactcagcct cctgatccga gcagaactaa gccagcccgg ctccctcctc
       61 ggggacgacc agatttataa tgtaattgtt acagcacatg cctttgtaat aattttcttt
      121 atagtaatgc caattatgat tggaggcttt gggaactgat tagtcccact tatgatcggc
      181 gcaccagaca tggccttccc tcgaataaac aacataagct tctgacttct ccccccatca
      241 ttcctccttc tcctcgcttc atcaggggtc gaagcgggcg ccggtacagg gtgaactgtc
      301 taccccccac tcgcaggcaa tctcgcccac gctgggccct ctgttgacct aaccatcttc
      361 tcactccacc tagccggggt atcatctatt ctaggggcaa ttaatttcat tacaacaatt
      421 attaacatga agccccctgc tatctctcag taccaaacgc ccctgttcgt gtggtccgtc
      481 ctaattacgg cggtgctgct tcttctgtca ctgcctgttc ttgctgccgg cattacaatg
      541 cttctcacag accgaaatct aaacacgacc ttctttgatc ctgccggggg aggggatccc
      601 atcctctacc aacatttatt ctgattcttc gg
//

85. 190214-05-YB-25_Til9020F.seq 
195 bp    DNA     linear   VRT

SOURCE      mitochondrion Coptodon zillii (redbelly tilapia)
  ORGANISM  Coptodon zillii
            Eukaryota; Metazoa; Chordata; Craniata; Vertebrata; Euteleostomi;
            Actinopterygii; Neopterygii; Teleostei; Neoteleostei;
            Acanthomorphata; Ovalentaria; Cichlomorphae; Cichliformes;
            Cichlidae; African cichlids; Pseudocrenilabrinae; Coptodonini;
            Coptodon.
REFERENCE   1  (bases 1 to 195)

COMMENT    This sequence is an output of a scatology-diet study; the identification of this sequence (food species?) is unclear

            Sequencing Technology :: Sanger dideoxy sequencing

FEATURES             Location/Qualifiers
     source          1..195
                     /organism="Coptodon zillii"
                     /organelle="mitochondrion"
                     /mol_type="genomic DNA"
                     /isolation_source="otter spraint"
                     /specimen_voucher="YB-25"
                     /country="Taiwan"
                     /collection_date="23-Apr-2017"
                     /note="This sequence is an output of a scatology-diet study; sequencing error(S) might occurred in it;
                     [uncultured (using universal primers)]"

     gene            1..195
                     /gene="COIII"
     CDS             1..195
                     /gene="COIII"
                     /product="cytochrome c oxidase subunit III"

BASE COUNT       38 a     70 c     32 g     55 t
ORIGIN      
        1 acccctcctg tccaaaaagg cctccgatat ggtataatcc tctttattac ctcagaagtt
       61 ttcttctttc taggattctt ctgagccttc taccactcca gcctcgcccc tacccctgag
      121 ttaggaggct gctgaccccc aacaggaatt acccctcttg accccttcga ggtgcctctg
      181 cttaacaccg ccgtc
//

86. LOCUS       190214-06-YB-20_LCO1490.seq 
515 bp    DNA     linear   INV

SOURCE      mitochondrion Macrobrachium nipponense
  ORGANISM  Macrobrachium nipponense
            Eukaryota; Metazoa; Ecdysozoa; Arthropoda; Crustacea;
            Multicrustacea; Malacostraca; Eumalacostraca; Eucarida; Decapoda;
            Pleocyemata; Caridea; Palaemonoidea; Palaemonidae; Macrobrachium.
REFERENCE   1  (bases 1 to 515)

COMMENT    This sequence is an output of a scatology-diet study; the identification of this sequence (food species?) is unclear

            Sequencing Technology :: Sanger dideoxy sequencing

FEATURES             Location/Qualifiers
     source          1..515
                     /organism="Macrobrachium nipponense"
                     /organelle="mitochondrion"
                     /mol_type="genomic DNA"
                     /isolation_source="otter spraint"
                     /specimen_voucher="YB-20"
                     /country="Taiwan"
                     /collection_date="23-Apr-2017"
                     /note="This sequence is an output of a scatology-diet study; sequencing error(S) might occurred in it;
                     [uncultured (using universal primers)]"

     gene            1..515
                     /gene="CO1"
     CDS             1..515
                     /gene="CO1"
                     /product="cytochrome c oxidase subunit I"

BASE COUNT      151 a    112 c     95 g    157 t
ORIGIN      
        1 tactaattcg agcagaacta ggccaaccag gaagattgat tggaaacgat cagatctata
       61 atgttattgt taccgcccac gctttcgtaa taattttctt tatagtaata cctattataa
      121 ttggaggctt cggtaattga ttagttcctc tgatattagg agcgccagat atagcattcc
      181 cacgaataaa taacataaga ttttgacttc tacccccatc acttacctta ttattatcaa
      241 gaggaatagt agaaagagga gtaggcacag gatgaactgt ctacccccca ctagctgcag
      301 gaactgccca cgcaggagcc tcagtagatt taggaatctt ctccttacac ttagcagggg
      361 tatcttcaat tttaggagcc gttaatttta ttactaccgt aattaacata cggtcaccag
      421 gaatgaccat agaccgacta cctctattcg tatgagccgt gtttttaacg gcaattcttc
      481 ttcttctatc acttccagtg ttagcaggag ctatt
//

87. 190621-10-YB-59_LepF1.seq 
571 bp    DNA     linear   PLN

SOURCE      mitochondrion Cyclotella cryptica
  ORGANISM  Cyclotella cryptica
            Eukaryota; Sar; Stramenopiles; Ochrophyta; Bacillariophyta;
            Coscinodiscophyceae; Thalassiosirophycidae; Thalassiosirales;
            Stephanodiscaceae; Cyclotella.
REFERENCE   1  (bases 1 to 571)

COMMENT    This sequence is an output of a scatology-diet study; the identification of this sequence (food species?) is unclear

            Sequencing Technology :: Sanger dideoxy sequencing

FEATURES             Location/Qualifiers
     source          1..571
                     /organism="Cyclotella cryptica"
                     /organelle="mitochondrion"
                     /mol_type="genomic DNA"
                     /isolation_source="otter spraint"
                     /specimen_voucher="YB-59"
                     /country="Taiwan"
                     /collection_date="8-Aug-2017"
                     /note="This sequence is an output of a scatology-diet study; sequencing error(S) might occurred in it;
                     [uncultured (using universal primers)]"

     gene            1..571
                     /gene="CO1"
     CDS             1..571
                     /gene="CO1"
                     /product="cytochrome c oxidase subunit I"

BASE COUNT      159 a     81 c     90 g    241 t
ORIGIN      
        1 tattcgaata acattagcac aacctaatgg tagtttttta gaatataatc atcatttata
       61 caatgttatt gttacaggtc atgctatatt aatgattttt tttatggtaa tgccaacttt
      121 aattggtgga tttggtaatt gatttgtccc tttaatgatt ggagcacccg atatggcttt
      181 tccaagaatg aataacatta gtttttgatt attacctcct tcattattat tattatttgc
      241 atcaatgtta actgaagctg gtgttggtac aggttgaact gtatatccac cattatcaag
      301 tgcaactgca cattccggag gttctgtaga tttagctatt tttagtttac atttatctgg
      361 tgcgtcttct attttaggtg ctattaattt tatttgtaca atttttaata tgcgagtaaa
      421 aagtctatct tttcataatt taccattgtt tgtatgagct gttttaatta ctgcgttttt
      481 attattacta tcattacctg tgttagcagg agcaattaca atgctattaa cagatagaaa
      541 ttttaacact actttttttg atcctgctgg a
//

88. 190621-11-YB-59_Til9020F.seq 
426 bp    DNA     linear   VRT

SOURCE      mitochondrion Coptodon zillii (redbelly tilapia)
  ORGANISM  Coptodon zillii
            Eukaryota; Metazoa; Chordata; Craniata; Vertebrata; Euteleostomi;
            Actinopterygii; Neopterygii; Teleostei; Neoteleostei;
            Acanthomorphata; Ovalentaria; Cichlomorphae; Cichliformes;
            Cichlidae; African cichlids; Pseudocrenilabrinae; Coptodonini;
            Coptodon.
REFERENCE   1  (bases 1 to 426)

COMMENT    This sequence is an output of a scatology-diet study; the identification of this sequence (food species?) is unclear

            Sequencing Technology :: Sanger dideoxy sequencing

FEATURES             Location/Qualifiers
     source          1..426
                     /organism="Coptodon zillii"
                     /organelle="mitochondrion"
                     /mol_type="genomic DNA"
                     /isolation_source="otter spraint"
                     /specimen_voucher="YB-59"
                     /country="Taiwan"
                     /collection_date="8-Aug-2017"
                     /note="This sequence is an output of a scatology-diet study; sequencing error(S) might occurred in it;
                     [uncultured (using universal primers)]"

     gene            1..426
                     /gene="COIII"
     CDS             1..426
                     /gene="COIII"
                     /product="cytochrome c oxidase subunit III"

BASE COUNT       95 a    136 c     75 g    120 t
ORIGIN      
        1 ccctcctgtc caaaaaggcc tccgatatgg tataatcctc tttattacct cagaagtttt
       61 cttctttcta ggattcttct gagccttcta ccactccagc ctcgccccta cccctgagtt
      121 aggaggctgc tgacccccaa caggaattac ccctcttgac cccttcgagg tgcctctgct
      181 taacaccgcc gtcttactgg cttctggcgt aacagttacc tgggcccatc acagcattat
      241 agaaggacat cgaaaagaag cgattcaatc cctagccctg accattcttt taggattcta
      301 ctttacattc ctccaggcca tagaatacta cgaagcccct ttcacaattg cagacggagt
      361 ctatggctcc actttcttcg tagcgactgg cttccacgga ctccacgtaa tcatcggctc
      421 tacttt
//

89. 190123-14-MT-19_LepF1.seq 
661 bp    DNA     linear   INV

SOURCE      mitochondrion Philodina megalotrocha
  ORGANISM  Philodina megalotrocha
            Eukaryota; Metazoa; Spiralia; Gnathifera; Rotifera; Bdelloidea;
            Philodinida; Philodinidae; Philodina.
REFERENCE   1  (bases 1 to 661)

COMMENT    This sequence is an output of a scatology-diet study; the identification of this sequence (food species?) is unclear

            Sequencing Technology :: Sanger dideoxy sequencing

FEATURES             Location/Qualifiers
     source          1..661
                     /organism="Philodina megalotrocha"
                     /organelle="mitochondrion"
                     /mol_type="genomic DNA"
                     /isolation_source="otter spraint"
                     /specimen_voucher="MT-19"
                     /country="Taiwan"
                     /collection_date="7-Aug-2017"
                     /note="This sequence is an output of a scatology-diet study; sequencing error(S) might occurred in it;
                     [uncultured (using universal primers)]"

     gene            1..661
                     /gene="CO1"
     CDS             1..661
                     /gene="CO1"
                     /product="cytochrome c oxidase subunit I"

BASE COUNT      151 a     78 c    132 g    300 t
ORIGIN      
        1 tggtatttga tctgattttt taggacagcc tcagaagttt atgattattc gtactgaact
       61 agggatagtt ggtagagtta ttatagatga gcaaatttat aatgctatag taactgctca
      121 tgctttttta ataatttttt tttttgttat acctgttgct gttggaggat ttggtaattg
      181 acttcttcct ttaataataa atgttatgga tatagctttt cctcgtttaa ataatttaaa
      241 attttgattg gttcctgttg ccttgttttt tatagtaata agcttgttag taggccttgg
      301 ggctggcact ggttgaacag tgtatccacc tttatcaaat tcagtctatc attttggggg
      361 ttctgttgat tttgctattt ttagtttaca tgtagcgggt gtgtcgtcta ttttgggtgc
      421 gattaatttt attacaactt gtatgaaagg taaaattaat tttgttattt cttttgagtt
      481 tttaacttta tttgtttggg ctataattat tactaggttt ttgttagttt taagtcttcc
      541 tgtgttagct gggggtatta ctatgttact tttggatcgt aattttggtt cgtccttctt
      601 cgatccgaga ggaggtggta atcctatttt ataccaacat ctattttgat tttttggaca
      661 t
//

90. 190123-15-MT-19_Til9020F.seq 
192 bp    DNA     linear   VRT

SOURCE      mitochondrion Coptodon zillii (redbelly tilapia)
  ORGANISM  Coptodon zillii
            Eukaryota; Metazoa; Chordata; Craniata; Vertebrata; Euteleostomi;
            Actinopterygii; Neopterygii; Teleostei; Neoteleostei;
            Acanthomorphata; Ovalentaria; Cichlomorphae; Cichliformes;
            Cichlidae; African cichlids; Pseudocrenilabrinae; Coptodonini;
            Coptodon.
REFERENCE   1  (bases 1 to 192)

COMMENT    This sequence is an output of a scatology-diet study; the identification of this sequence (food species?) is unclear

            Sequencing Technology :: Sanger dideoxy sequencing

FEATURES             Location/Qualifiers
     source          1..192
                     /organism="Coptodon zillii"
                     /organelle="mitochondrion"
                     /mol_type="genomic DNA"
                     /isolation_source="otter spraint"
                     /specimen_voucher="MT-19"
                     /country="Taiwan"
                     /collection_date="7-Aug-2017"
                     /note="This sequence is an output of a scatology-diet study; sequencing error(S) might occurred in it;
                     [uncultured (using universal primers)]"

     gene            1..192
                     /gene="COIII"
     CDS             1..192
                     /gene="COIII"
                     /product="cytochrome c oxidase subunit III"

BASE COUNT       39 a     68 c     31 g     54 t
ORIGIN      
        1 acacccctcc tgtccaaaaa ggcctccgat atggtataat cctctttatt acctcagaag
       61 ttttcttctt tctaggattc ttctgagcct tctaccactc cagcctcgcc cctacccctg
      121 agttaggagg ctgctgaccc ccaacaggaa ttacccctct tgaccccttc gaggtgcctc
      181 tgcttaacac cg
//

91. 190123-16-MT-20_Til9020F.seq 
191 bp    DNA     linear   VRT

SOURCE      mitochondrion Coptodon zillii (redbelly tilapia)
  ORGANISM  Coptodon zillii
            Eukaryota; Metazoa; Chordata; Craniata; Vertebrata; Euteleostomi;
            Actinopterygii; Neopterygii; Teleostei; Neoteleostei;
            Acanthomorphata; Ovalentaria; Cichlomorphae; Cichliformes;
            Cichlidae; African cichlids; Pseudocrenilabrinae; Coptodonini;
            Coptodon.
REFERENCE   1  (bases 1 to 191)

COMMENT    This sequence is an output of a scatology-diet study; the identification of this sequence (food species?) is unclear

            Sequencing Technology :: Sanger dideoxy sequencing

FEATURES             Location/Qualifiers
     source          1..191
                     /organism="Coptodon zillii"
                     /organelle="mitochondrion"
                     /mol_type="genomic DNA"
                     /isolation_source="otter spraint"
                     /specimen_voucher="MT-20"
                     /country="Taiwan"
                     /collection_date="7-Aug-2017"
                     /note="This sequence is an output of a scatology-diet study; sequencing error(S) might occurred in it;
                     [uncultured (using universal primers)]"

     gene            1..191
                     /gene="COIII"
     CDS             1..191
                     /gene="COIII"
                     /product="cytochrome c oxidase subunit III"

BASE COUNT       37 a     69 c     31 g     54 t
ORIGIN      
        1 cccctcctgt ccaaaaaggc ctccgatatg gtataatcct ctttattacc tcagaagttt
       61 tcttctttct aggattcttc tgagccttct accactccag cctcgcccct acccctgagt
      121 taggaggctg ctgaccccca acaggaatta cccctcttga ccccttcgag gtgcctctgc
      181 ttaacaccgc c
//

92. 190128-10-MT-16_FishF2.seq 
643 bp    DNA     linear   MAM

SOURCE      mitochondrion Lutra lutra (Eurasian river otter)
  ORGANISM  Lutra lutra
            Eukaryota; Metazoa; Chordata; Craniata; Vertebrata; Euteleostomi;
            Mammalia; Eutheria; Laurasiatheria; Carnivora; Caniformia;
            Mustelidae; Lutrinae; Lutra.
REFERENCE   1  (bases 1 to 643)

COMMENT    This sequence is an output of a scatology-diet study; the identification of this sequence (food species?) is unclear

            Sequencing Technology :: Sanger dideoxy sequencing

FEATURES             Location/Qualifiers
     source          1..643
                     /organism="Lutra lutra"
                     /organelle="mitochondrion"
                     /mol_type="genomic DNA"
                     /isolation_source="otter spraint"
                     /specimen_voucher="MT-16"
                     /country="Taiwan"
                     /collection_date="7-Aug-2017"
                     /note="This sequence is an output of a scatology-diet study; sequencing error(S) might occurred in it;
                     [uncultured (using universal primers)]"

     gene            1..643
                     /gene="CO1"
     CDS             1..643
                     /gene="CO1"
                     /product="cytochrome c oxidase subunit I"

BASE COUNT      165 a    184 c    119 g    175 t
ORIGIN      
        1 gtaggcaccg ccctcagcct actaatccgt gcagaattag gccaacccgg cgccctgcta
       61 ggagatgacc aaatttacaa tgttattgtc accgcccatg catttgtaat aattttcttt
      121 atggtaatac caattataat cggagggttt ggaaactgac tggtgccctt aataattggc
      181 gcgcctgata tagcattccc acgaataaat aatatgagct tttgactcct gcctccatcc
      241 ttccttctcc ttctgacctc atctatggta gaagcgggtg cagggacagg atgaactgtg
      301 tatcctcctc tggcaggtaa cctagcgcat gcaggagcat cagtagacct gacaatcttt
      361 tccctgcact tagcaggtgt atcatccatt ctgggagcca ttaactttat tactaccatt
      421 atcaacataa aaccccccgc aatatcacaa taccagaccc cattgttcgt atgatccgtc
      481 ctaattacag ccgtactcct gctcctatct ctaccagtcc tagcagccgg tattaccatg
      541 ctactcacag accgaaacct gaataccact ttctttgacc cggccggagg aggagacccc
      601 gtcctatacc aacatctatt ctgattcttc ggtcacacct gaa
//

93. 190604-3-MT-16_BirdF1.seq 
287 bp    DNA     linear   MAM
            
SOURCE      mitochondrion Lutra lutra (Eurasian river otter)
  ORGANISM  Lutra lutra
            Eukaryota; Metazoa; Chordata; Craniata; Vertebrata; Euteleostomi;
            Mammalia; Eutheria; Laurasiatheria; Carnivora; Caniformia;
            Mustelidae; Lutrinae; Lutra.
REFERENCE   1  (bases 1 to 721)

COMMENT    This sequence is an output of a scatology-diet study; the identification of this sequence (food species?) is unclear

            Sequencing Technology :: Sanger dideoxy sequencing

FEATURES             Location/Qualifiers
     source          1..721
                     /organism="Lutra lutra"
                     /organelle="mitochondrion"
                     /mol_type="genomic DNA"
                     /isolation_source="otter spraint"
                     /specimen_voucher="MT-16"
                     /country="Taiwan"
                     /collection_date="7-Aug-2017"
                     /note="This sequence is an output of a scatology-diet study; sequencing error(S) might occurred in it;
                     [uncultured (using universal primers)]"

     gene            1..721
                     /gene="CO1"
     CDS             1..721
                     /gene="CO1"
                     /product="cytochrome c oxidase subunit I"

BASE COUNT      77 a    88 c    44 g    78 t
ORIGIN      
        
         1 agcaggtgta tcatccattc tgggagccat taactttatt actaccatta tcaacataaa
        61 accccccgca atatcacaat accagacccc attgttcgta tgatccgtcc taattacagc
       121 cgtactcctg ctcctatctc taccagtcct agcagccggt attaccatgc tactcacaga
       181 ccgaaacctg aataccactt tctttgaccc ggccggagga ggagaccccg tcctatacca
       241 acatctattc tggttcttcg gacatccaga ggtatatatc ctaattt
//

94. 190605-5-MT-16_FF2d.seq  
581 bp    DNA     linear   MAM 

SOURCE      mitochondrion Lutra lutra (Eurasian river otter)
  ORGANISM  Lutra lutra
            Eukaryota; Metazoa; Chordata; Craniata; Vertebrata; Euteleostomi;
            Mammalia; Eutheria; Laurasiatheria; Carnivora; Caniformia;
            Mustelidae; Lutrinae; Lutra.
REFERENCE   1  (bases 1 to 581)

COMMENT    This sequence is an output of a scatology-diet study; the identification of this sequence (food species?) is unclear

            Sequencing Technology :: Sanger dideoxy sequencing

FEATURES             Location/Qualifiers
     source          1..581
                     /organism="Lutra lutra"
                     /organelle="mitochondrion"
                     /mol_type="genomic DNA"
                     /isolation_source="otter spraint"
                     /specimen_voucher="MT-16"
                     /country="Taiwan"
                     /collection_date="7-Aug-2017"
                     /note="This sequence is an output of a scatology-diet study; sequencing error(S) might occurred in it;
                     [uncultured (using universal primers)]"

     gene            1..581
                     /gene="CO1"
     CDS             1..581
                     /gene="CO1"
                     /product="cytochrome c oxidase subunit I"

BASE COUNT      151 a    164 c    107 g    159 t
ORIGIN      
        1 aggccaaccc ggcgccctgc taggagatga ccaaatttac aatgttattg tcaccgccca
       61 tgcatttgta ataattttct ttatggtaat accaattata atcggagggt ttggaaactg
      121 actggtgccc ttaataattg gcgcgcctga tatagcattc ccacgaataa ataatatgag
      181 cttttgactc ctgcctccat ccttccttct ccttctgacc tcatctatgg tagaagcggg
      241 tgcagggaca ggatgaactg tgtatcctcc tctggcaggt aacctagcgc atgcaggagc
      301 atcagtagac ctgacaatct tttccctgca cttagcaggt gtatcatcca ttctgggagc
      361 cattaacttt attactacca ttatcaacat aaaacccccc gcaatatcac aataccagac
      421 cccattgttc gtatgatccg tcctaattac agccgtactc ctgctcctat ctctaccagt
      481 cctagcagcc ggtattacca tgctactcac agaccgaaac ctgaatacca ctttctttga
      541 cccggccgga ggaggagacc ccgtcctata ccaacatcta t
//

95. 190109-02-LAN-73_FishF2.seq 
631 bp    DNA     linear   MAM

SOURCE      mitochondrion Lutra lutra (Eurasian river otter)
  ORGANISM  Lutra lutra
            Eukaryota; Metazoa; Chordata; Craniata; Vertebrata; Euteleostomi;
            Mammalia; Eutheria; Laurasiatheria; Carnivora; Caniformia;
            Mustelidae; Lutrinae; Lutra.
REFERENCE   1  (bases 1 to 631)

COMMENT     This sequence is an output of a scatology-diet study; the identification of this sequence (food species?) is unclear
            

            Sequencing Technology :: Sanger dideoxy sequencing

FEATURES             Location/Qualifiers
     source          1..631
                     /organism="Lutra lutra"
                     /organelle="mitochondrion"
                     /mol_type="genomic DNA"
                     /isolation_source="otter spraint"
                     /specimen_voucher="LAN-73"
                     /country="Taiwan"
                     /collection_date="18-Apr-2017"
                     /note="This sequence is an output of a scatology-diet study; sequencing error(S) might occurred in it;
                     [uncultured (using universal primers)]"
     gene            1..631
                     /gene="CO1"
     CDS             1..631
                     /gene="CO1"
                     /product="cytochrome c oxidase subunit I"

BASE COUNT      161 a    180 c    117 g    173 t
ORIGIN      
        1 gtaggcaccg ccctcagcct actaatccgt gcagaattag gccaacccgg cgccctgcta
       61 ggagatgacc aaatttacaa tgttattgtc accgcccatg catttgtaat aattttcttt
      121 atggtaatac caattataat cggagggttt ggaaactgac tggtgccctt aataattggc
      181 gcgcctgata tagcattccc acgaataaat aatatgagct tttgactcct gcctccatcc
      241 ttccttctcc ttctgacctc atctatggta gaagcgggtg cagggacagg atgaactgtg
      301 tatcctcctc tggcaggtaa cctagcgcat gcaggagcat cagtagacct gacaatcttt
      361 tccctgcact tagcaggtgt atcatccatt ctgggagcca ttaactttat tactaccatt
      421 atcaacataa aaccccccgc aatatcacaa taccagaccc cattgttcgt atgatccgtc
      481 ctaattacag ccgtactcct gctcctatct ctaccagtcc tagcagccgg tattaccatg
      541 ctactcacag accgaaacct gaataccact ttctttgacc cggccggagg aggagacccc
      601 gtcctatacc aacatctatt ctgattcttc g
//

96. 190118-5-LAN-71_FishF2.seq 
631 bp    DNA     linear   MAM

SOURCE      mitochondrion Lutra lutra (Eurasian river otter)
  ORGANISM  Lutra lutra
            Eukaryota; Metazoa; Chordata; Craniata; Vertebrata; Euteleostomi;
            Mammalia; Eutheria; Laurasiatheria; Carnivora; Caniformia;
            Mustelidae; Lutrinae; Lutra.
REFERENCE   1  (bases 1 to 631)

COMMENT    This sequence is an output of a scatology-diet study; the identification of this sequence (food species?) is unclear

            Sequencing Technology :: Sanger dideoxy sequencing
          
FEATURES             Location/Qualifiers
     source          1..631
                     /organism="Lutra lutra"
                     /organelle="mitochondrion"
                     /mol_type="genomic DNA"
                     /isolation_source="otter spraint"
                     /specimen_voucher="LAN-71"
                     /country="Taiwan"
                     /collection_date="18-Apr-2017"
                     /note="This sequence is an output of a scatology-diet study; sequencing error(S) might occurred in it;
                     [uncultured (using universal primers)]"
     gene            1..631
                     /gene="CO1"
     CDS             1..631
                     /gene="CO1"
                     /product="cytochrome c oxidase subunit I"

BASE COUNT      161 a    180 c    117 g    173 t
ORIGIN      
        1 gtaggcaccg ccctcagcct actaatccgt gcagaattag gccaacccgg cgccctgcta
       61 ggagatgacc aaatttacaa tgttattgtc accgcccatg catttgtaat aattttcttt
      121 atggtaatac caattataat cggagggttt ggaaactgac tggtgccctt aataattggc
      181 gcgcctgata tagcattccc acgaataaat aatatgagct tttgactcct gcctccatcc
      241 ttccttctcc ttctgacctc atctatggta gaagcgggtg cagggacagg atgaactgtg
      301 tatcctcctc tggcaggtaa cctagcgcat gcaggagcat cagtagacct gacaatcttt
      361 tccctgcact tagcaggtgt atcatccatt ctgggagcca ttaactttat tactaccatt
      421 atcaacataa aaccccccgc aatatcacaa taccagaccc cattgttcgt atgatccgtc
      481 ctaattacag ccgtactcct gctcctatct ctaccagtcc tagcagccgg tattaccatg
      541 ctactcacag accgaaacct gaataccact ttctttgacc cggccggagg aggagacccc
      601 gtcctatacc aacatctatt ctgattcttc g
//

97. 190119-3-LAN-74_FishF2.seq 
631 bp    DNA     linear   MAM

SOURCE      mitochondrion Lutra lutra (Eurasian river otter)
  ORGANISM  Lutra lutra
            Eukaryota; Metazoa; Chordata; Craniata; Vertebrata; Euteleostomi;
            Mammalia; Eutheria; Laurasiatheria; Carnivora; Caniformia;
            Mustelidae; Lutrinae; Lutra.
REFERENCE   1  (bases 1 to 631)

COMMENT    This sequence is an output of a scatology-diet study; the identification of this sequence (food species?) is unclear

            Sequencing Technology :: Sanger dideoxy sequencing
FEATURES             Location/Qualifiers
     source          1..631
                     /organism="Lutra lutra"
                     /organelle="mitochondrion"
                     /mol_type="genomic DNA"
                     /isolation_source="otter spraint"
                     /specimen_voucher="LAN-74"
                     /country="Taiwan"
                     /collection_date="18-Apr-2017"
                     /note="This sequence is an output of a scatology-diet study; sequencing error(S) might occurred in it;
                     [uncultured (using universal primers)]"
     gene            1..631
                     /gene="CO1"
     CDS             1..631
                     /gene="CO1"
                     /product="cytochrome c oxidase subunit I"

BASE COUNT      161 a    180 c    117 g    173 t
ORIGIN      
        1 gtaggcaccg ccctcagcct actaatccgt gcagaattag gccaacccgg cgccctgcta
       61 ggagatgacc aaatttacaa tgttattgtc accgcccatg catttgtaat aattttcttt
      121 atggtaatac caattataat cggagggttt ggaaactgac tggtgccctt aataattggc
      181 gcgcctgata tagcattccc acgaataaat aatatgagct tttgactcct gcctccatcc
      241 ttccttctcc ttctgacctc atctatggta gaagcgggtg cagggacagg atgaactgtg
      301 tatcctcctc tggcaggtaa cctagcgcat gcaggagcat cagtagacct gacaatcttt
      361 tccctgcact tagcaggtgt atcatccatt ctgggagcca ttaactttat tactaccatt
      421 atcaacataa aaccccccgc aatatcacaa taccagaccc cattgttcgt atgatccgtc
      481 ctaattacag ccgtactcct gctcctatct ctaccagtcc tagcagccgg tattaccatg
      541 ctactcacag accgaaacct gaataccact ttctttgacc cggccggagg aggagacccc
      601 gtcctatacc aacatctatt ctgattcttc g
//

98. 190123-13-LAN-71_FF2d.seq 
641 bp    DNA     linear   MAM

SOURCE      mitochondrion Lutra lutra (Eurasian river otter)
  ORGANISM  Lutra lutra
            Eukaryota; Metazoa; Chordata; Craniata; Vertebrata; Euteleostomi;
            Mammalia; Eutheria; Laurasiatheria; Carnivora; Caniformia;
            Mustelidae; Lutrinae; Lutra.
REFERENCE   1  (bases 1 to 641)

COMMENT    This sequence is an output of a scatology-diet study; the identification of this sequence (food species?) is unclear

            Sequencing Technology :: Sanger dideoxy sequencing

FEATURES             Location/Qualifiers
     source          1..641
                     /organism="Lutra lutra"
                     /organelle="mitochondrion"
                     /mol_type="genomic DNA"
                     /isolation_source="otter spraint"
                     /specimen_voucher="LAN-71"
                     /country="Taiwan"
                     /collection_date="18-Apr-2017"
                     /note="This sequence is an output of a scatology-diet study; sequencing error(S) might occurred in it;
                     [uncultured (using universal primers)]"

     gene            1..641
                     /gene="CO1"
     CDS             1..641
                     /gene="CO1"
                     /product="cytochrome c oxidase subunit I"

BASE COUNT      162 a    181 c    122 g    176 t
ORIGIN      
        1 tgagccggat ggtaggcacc gccctcagcc tactaatccg tgcagaatta ggccaacccg
       61 gcgccctgct aggagatgac caaatttaca atgttattgt caccgcccat gcatttgtaa
      121 taattttctt tatggtaata ccaattataa tcggagggtt tggaaactga ctggtgccct
      181 taataattgg cgcgcctgat atagcattcc cacgaataaa taatatgagc ttttgactcc
      241 tgcctccatc cttccttctc cttctgacct catctatggt agaagcgggt gcagggacag
      301 gatgaactgt gtatcctcct ctggcaggta acctagcgca tgcaggagca tcagtagacc
      361 tgacaatctt ttccctgcac ttagcaggtg tatcatccat tctgggagcc attaacttta
      421 ttactaccat tatcaacata aaaccccccg caatatcaca ataccagacc ccattgttcg
      481 tatgatccgt cctaattaca gccgtactcc tgctcctatc tctaccagtc ctagcagccg
      541 gtattaccat gctactcaca gaccgaaacc tgaataccac tttctttgac ccggccggag
      601 gaggagaccc cgtcctatac caacatctat tttggttctt c
//

99. 190603-04-LAN-71_Til9020F.seq 
135 bp    DNA     linear   VRT

SOURCE      mitochondrion Oreochromis niloticus (Nile tilapia)
  ORGANISM  Oreochromis niloticus
            Eukaryota; Metazoa; Chordata; Craniata; Vertebrata; Euteleostomi;
            Actinopterygii; Neopterygii; Teleostei; Neoteleostei;
            Acanthomorphata; Ovalentaria; Cichlomorphae; Cichliformes;
            Cichlidae; African cichlids; Pseudocrenilabrinae; Oreochromini;
            Oreochromis.
REFERENCE   1  (bases 1 to 135)

COMMENT    This sequence is an output of a scatology-diet study; the identification of this sequence (food species?) is unclear

            Sequencing Technology :: Sanger dideoxy sequencing

FEATURES             Location/Qualifiers
     source          1..135
                     /organism="Oreochromis niloticus"
                     /organelle="mitochondrion"
                     /mol_type="genomic DNA"
                     /isolation_source="otter spraint"
                     /specimen_voucher="LAN-71"
                     /country="Taiwan"
                     /collection_date="18-Apr-2017"
                     /note="This sequence is an output of a scatology-diet study; sequencing error(S) might occurred in it;
                     [uncultured (using universal primers)]"

     gene            1..135
                     /gene="COIII"
     CDS             1..135
                     /gene="COIII"
                     /product="cytochrome c oxidase subunit III"

BASE COUNT       32 a     40 c     21 g     42 t
ORIGIN      
        1 ttttaggctt ctatttcacc ttcctccaag ccatagaata ctacgaagcc ccttttacaa
       61 tcgcaaatgg agtttacggc tccaccttct tcgtagcaac cggcttccac ggacttcacg
      121 taattattgg ctcta
//

100. 190603-05-LAN-73_Til9020F.seq 
402 bp    DNA     linear   VRT

SOURCE      mitochondrion Oreochromis niloticus (Nile tilapia)
  ORGANISM  Oreochromis niloticus
            Eukaryota; Metazoa; Chordata; Craniata; Vertebrata; Euteleostomi;
            Actinopterygii; Neopterygii; Teleostei; Neoteleostei;
            Acanthomorphata; Ovalentaria; Cichlomorphae; Cichliformes;
            Cichlidae; African cichlids; Pseudocrenilabrinae; Oreochromini;
            Oreochromis.
REFERENCE   1  (bases 1 to 402)

COMMENT    This sequence is an output of a scatology-diet study; the identification of this sequence (food species?) is unclear

            Sequencing Technology :: Sanger dideoxy sequencing

FEATURES             Location/Qualifiers
     source          1..402
                     /organism="Oreochromis niloticus"
                     /organelle="mitochondrion"
                     /mol_type="genomic DNA"
                     /isolation_source="otter spraint"
                     /specimen_voucher="LAN-73"
                     /country="Taiwan"
                     /collection_date="18-Apr-2017"
                     /note="This sequence is an output of a scatology-diet study; sequencing error(S) might occurred in it;
                     [uncultured (using universal primers)]"

     gene            1..402
                     /gene="COIII"
     CDS             1..402
                     /gene="COIII"
                     /product="cytochrome c oxidase subunit III"

BASE COUNT       96 a    126 c     66 g    114 t
ORIGIN      
        1 ttcgatacgg aataatcctc tttattacct cggaagtttt ctttttcctg ggattcttct
       61 gagccttcta ccactctagt cttgccccca cccctgagct aggaggctgc tgacccccta
      121 caggaattac cccacttgac cccttcgaag tacccctcct caacacagcc gtcctactag
      181 cttctggagt aacagtcacc tgagcacacc atagtattat agaagggcat cgaaaagaag
      241 ctattcaatc ccttgcccaa accattcttt taggcttcta tttcaccttc ctccaagcca
      301 tagaatacta cgaagcccct tttacaatcg cagatggagt ttacggctcc accttcttcg
      361 tagcaaccgg cttccacgga cttcacgtaa ttattggctc ta
//

101. 190603-06-LAN-74_VF1.seq 
520 bp    DNA     linear   BCT 

SOURCE      mitochondrion Shewanella sp.
  ORGANISM  Shewanella sp.
            Bacteria; Proteobacteria; Gammaproteobacteria; Alteromonadales;
            Shewanellaceae; Shewanella.
REFERENCE   1  (bases 1 to 520)

COMMENT    This sequence is an output of a scatology-diet study; the identification of this sequence (food species?) is unclear

            Sequencing Technology :: Sanger dideoxy sequencing

FEATURES             Location/Qualifiers
     source          1..520
                     /organism="Shewanella sp."
                     /organelle="mitochondrion"
                     /mol_type="genomic DNA"
                     /isolation_source="otter spraint"
                     /specimen_voucher="LAN-74"
                     /country="Taiwan"
                     /collection_date="18-Apr-2017"
                     /note="This sequence is an output of a scatology-diet study; sequencing error(S) might occurred in it;
                     [uncultured (using universal primers)]"

     gene            1..520
                     /gene="CO1"
     CDS             1..520
                     /gene="CO1"
                     /product="cytochrome c oxidase subunit I"

BASE COUNT      103 a    131 c    133 g    153 t
ORIGIN      
        1 ggctaatcat ggtattcggc gcagtgatgc cagcctttac cggactagct aactggttaa
       61 tcccgatgat gattggtgcg cctgatatgg cgcttccacg tatgaacaac tggagttttt
      121 ggatcctacc cttcgccttt gcaatattgt tgagttcatt gtttatggaa ggcggcggcc
      181 ctaactttgg ttggaccttc tacgcaccac tctcgaccac ttatagccct gacagcacag
      241 cattatttgt attctcgatc catatcatgg ggataagttc gatcatgggt gccatcaacg
      301 tgatcgtaac catagtcaac ctgcgcgcgc cagggatgac gtggatgaag ttaccgctgt
      361 ttcgtctgga cttggctgat taccgccttc ttgctgatcg ccgttatgcc cgtactcgct
      421 ggggccgtca ctatggtgtt aaccgataag tttttcggta caagcttctt cgaggcggca
      481 ggcggcggcg atcctgtgat gttccagcat atcttctgat
//

102. 190123-17-QL-41_FF2d.seq 
591 bp    DNA     linear   MAM 

SOURCE      mitochondrion Lutra lutra (Eurasian river otter)
  ORGANISM  Lutra lutra
            Eukaryota; Metazoa; Chordata; Craniata; Vertebrata; Euteleostomi;
            Mammalia; Eutheria; Laurasiatheria; Carnivora; Caniformia;
            Mustelidae; Lutrinae; Lutra.
REFERENCE   1  (bases 1 to 591)

COMMENT    This sequence is an output of a scatology-diet study; the identification of this sequence (food species?) is unclear

            Sequencing Technology :: Sanger dideoxy sequencing

FEATURES             Location/Qualifiers
     source          1..591
                     /organism="Lutra lutra"
                     /organelle="mitochondrion"
                     /mol_type="genomic DNA"
                     /isolation_source="otter spraint"
                     /specimen_voucher="QL-41"
                     /country="Taiwan"                     
                     /collection_date="18-Apr-2017"
                     /note="This sequence is an output of a scatology-diet study; sequencing error(S) might occurred in it;
                     [uncultured (using universal primers)]"

     gene            1..591
                     /gene="CO1"
     CDS             1..591
                     /gene="CO1"
                     /product="cytochrome c oxidase subunit I"

BASE COUNT      150 a    165 c    109 g    167 t
ORIGIN      
        1 gccaacccgg cgccctgcta ggagatgacc aaatttacaa tgttattgtc accgcccatg
       61 catttgtaat aattttcttt atggtaatac caattataat cggagggttt ggaaactgac
      121 tggtgccctt aataattggc gcgcctgata tagcattccc acgaataaat aatatgagct
      181 tttgactcct gcctccatcc ttccttctcc ttctgacctc atctatggta gaagcgggtg
      241 cagggacagg atgaactgtg tatcctcctc tggcaggtaa cctagcgcat gcaggagcat
      301 cagtagacct gacaatcttt tccctgcact tagcaggtgt atcatccatt ctgggagcca
      361 ttaactttat tactaccatt atcaacataa aaccccccgc aatatcacaa taccagaccc
      421 cattgttcgt atgatccgtc ctaattacag ccgtactcct gctcctatct ctaccagtcc
      481 tagcagccgg tattaccatg ctactcacag accgaaacct gaataccact ttctttgacc
      541 cggccggagg aggagacccc gtcctatacc aacatctatt ttggtttttc g
//

103. 190128-11-QL-41_FishF1.seq 
200 bp    DNA     linear

SOURCE      mitochondrion unknown
  ORGANISM  unknown
            Unclassified.
REFERENCE   1  (bases 1 to 200)

COMMENT    This sequence is an output of a scatology-diet study; the identification of this sequence (food species?) is unclear

            Sequencing Technology :: Sanger dideoxy sequencing

FEATURES             Location/Qualifiers
     source          1..200
                     /organism="unknown"
                     /organelle="mitochondrion"
                     /mol_type="genomic DNA"
                     /isolation_source="otter spraint"
                     /specimen_voucher="QL-41"
                     /country="Taiwan"
                     /collection_date="18-Apr-2017"
                     /note="This sequence is an output of a scatology-diet study; sequencing error(S) might occurred in it;
                     [uncultured (using universal primers)]"

     gene            1..200
                     /gene="CO1"
     CDS             1..200
                     /gene="CO1"
                     /product="cytochrome c oxidase subunit I"

BASE COUNT       58 a     48 c     34 g     60 t
ORIGIN      
        1 acaggtgtgt atcaatctga tactccttat tctgtgtctg caaaaacaga aaacccagag
       61 ccacgaacaa aattgccgaa gctacaaacc atttccaata atgcaggtat ttcatcaaca
      121 cttccactaa gttgatttcc tcttcttcgt gttgaggctg atctataatt ggtgtctgat
      181 tctttggcca cccagaagtc
//

104. 190128-12-QL-48_FishF1.seq 
568 bp    DNA     linear   INV

SOURCE      mitochondrion Macrobrachium nipponense
  ORGANISM  Macrobrachium nipponense
            Eukaryota; Metazoa; Ecdysozoa; Arthropoda; Crustacea;
            Multicrustacea; Malacostraca; Eumalacostraca; Eucarida; Decapoda;
            Pleocyemata; Caridea; Palaemonoidea; Palaemonidae; Macrobrachium.
REFERENCE   1  (bases 1 to 568)

COMMENT    This sequence is an output of a scatology-diet study; the identification of this sequence (food species?) is unclear

            Sequencing Technology :: Sanger dideoxy sequencing

FEATURES             Location/Qualifiers
     source          1..568
                     /organism="Macrobrachium nipponense"
                     /organelle="mitochondrion"
                     /mol_type="genomic DNA"
                     /isolation_source="otter spraint"
                     /specimen_voucher="QL-48"
                     /country="Taiwan"
                     /collection_date="18-Apr-2017"
                     /note="This sequence is an output of a scatology-diet study; sequencing error(S) might occurred in it;
                     [uncultured (using universal primers)]"

     gene            1..568
                     /gene="CO1"
     CDS             1..568
                     /gene="CO1"
                     /product="cytochrome c oxidase subunit I"

BASE COUNT      153 a    132 c    104 g    179 t
ORIGIN      
        1 agatctataa tgttattgtt accgcccacg ctttcgtaat aattttcttt atagtaatac
       61 ctattataat tggaggcttc ggtaattgat tagttcctct gatattagga gcgccagata
      121 tggccttccc acgaataaat aacataagat tttgacttct acccccatca cttaccttat
      181 tattatcaag aggaagggta gaaagaggag taggcacagg atgaactgtc taccccccac
      241 tagctgcagg aactgcccac gcaggagcct cagtagattt aggaatcttc tccttacact
      301 tagcaggggt atcttcaatt ttaggagccg ttaattttat tactaccgta attaacatac
      361 ggccaccagg aatgaccata gaccgactac ctctgttcgt atgagccgtg tttttaacgg
      421 caattcttct tcttctatca cttcctgtgt ttgcaggagc tattactatg cttttaacag
      481 accgaaatct aaacacgtca ttctttgacc cagccggagg tggggatcca attctctatc
      541 aacacttatt ttgattcttt ggccaccc
//

105. 190128-13-QL-48_FishF2.seq 
561 bp    DNA     linear   VRT

SOURCE      mitochondrion Coptodon zillii (redbelly tilapia)
  ORGANISM  Coptodon zillii
            Eukaryota; Metazoa; Chordata; Craniata; Vertebrata; Euteleostomi;
            Actinopterygii; Neopterygii; Teleostei; Neoteleostei;
            Acanthomorphata; Ovalentaria; Cichlomorphae; Cichliformes;
            Cichlidae; African cichlids; Pseudocrenilabrinae; Coptodonini;
            Coptodon.
REFERENCE   1  (bases 1 to 561)

COMMENT    This sequence is an output of a scatology-diet study; the identification of this sequence (food species?) is unclear

            Sequencing Technology :: Sanger dideoxy sequencing

FEATURES             Location/Qualifiers
     source          1..561
                     /organism="Coptodon zillii"
                     /organelle="mitochondrion"
                     /mol_type="genomic DNA"
                     /isolation_source="otter spraint"
                     /specimen_voucher="QL-48"
                     /country="Taiwan"
                     /collection_date="18-Apr-2017"
                     /note="This sequence is an output of a scatology-diet study; sequencing error(S) might occurred in it;
                     [uncultured (using universal primers)]"

     gene            1..561
                     /gene="CO1"
     CDS             1..561
                     /gene="CO1"
                     /product="cytochrome c oxidase subunit I"

BASE COUNT      122 a    167 c    106 g    166 t
ORIGIN      
        1 tttataatgt aattgttaca gcacatgcct ttgtaataat tttctttata gtaatgccaa
       61 ttatgattgg aggctttggg aactgattag tcccacttat gatcggcgca ccagacatgg
      121 ccttccctcg aataaacaac ataagcttct gacttctccc cccatcattc ctccttctcc
      181 tcgcttcatc aggggtcgaa gcgggcgccg gtacagggtg aactgtctac cccccactcg
      241 caggcaatct cgcccacgct gggccctctg ttgacctaac catcttctca ctccacctag
      301 ccggggtatc atctattcta ggggcaatta atttcattac aacaattatt aacatgaagc
      361 cccctgctat ctctcagtac caaacgcccc tgttcgtgtg gtccgtccta attacggcgg
      421 tgctgcttct tctgtcactg cctgttcttg ctgccggcat tacaatgctt ctcacagacc
      481 gaaatctaaa cacgaccttc tttgatcctg ccgggggagg ggatcccatc ctctaccaac
      541 atttattctg attcttcggt c
//

106. 190605-10-QL-48_FF2d.seq 
324 bp    DNA     linear   VRT 

SOURCE      mitochondrion Coptodon zillii (redbelly tilapia)
  ORGANISM  Coptodon zillii
            Eukaryota; Metazoa; Chordata; Craniata; Vertebrata; Euteleostomi;
            Actinopterygii; Neopterygii; Teleostei; Neoteleostei;
            Acanthomorphata; Ovalentaria; Cichlomorphae; Cichliformes;
            Cichlidae; African cichlids; Pseudocrenilabrinae; Coptodonini;
            Coptodon.
REFERENCE   1  (bases 1 to 324)

COMMENT    This sequence is an output of a scatology-diet study; the identification of this sequence (food species?) is unclear

            Sequencing Technology :: Sanger dideoxy sequencing

FEATURES             Location/Qualifiers
     source          1..324
                     /organism="Coptodon zillii"
                     /organelle="mitochondrion"
                     /mol_type="genomic DNA"
                     /isolation_source="otter spraint"
                     /specimen_voucher="QL-48"
                     /country="Taiwan"
                     /collection_date="18-Apr-2017"
                     /note="This sequence is an output of a scatology-diet study; sequencing error(S) might occurred in it;
                     [uncultured (using universal primers)]"

     gene            1..324
                     /gene="CO1"
     CDS             1..324
                     /gene="CO1"
                     /product="cytochrome c oxidase subunit I"

BASE COUNT       74 a     96 c     61 g     93 t
ORIGIN      
        1 gcctttgtaa taattttctt tatagtaatg ccaattatga ttggaggctt tgggaactga
       61 ttagtcccac ttatgatcgg cgcaccagac atggccttcc ctcgaataaa caacataagc
      121 ttctgacttc tccccccatc attcctcctt ctcctcactt catcaagggt cgaagcgggc
      181 gccggtacag ggtgaactgt ctacccccca ctggcaggca atctcgccca cgctgggccc
      241 tctgttgacc taaccatctt ctcactccac ctagccgggg tatcatctat tctgggggca
      301 attaatttca ttacaacaat tatt
//

107. 190605-11-QL-48_LCO1490.seq 
635 bp    DNA     linear   INV
           
SOURCE      mitochondrion Macrobrachium nipponense
  ORGANISM  Macrobrachium nipponense
            Eukaryota; Metazoa; Ecdysozoa; Arthropoda; Crustacea;
            Multicrustacea; Malacostraca; Eumalacostraca; Eucarida; Decapoda;
            Pleocyemata; Caridea; Palaemonoidea; Palaemonidae; Macrobrachium.
REFERENCE   1  (bases 1 to 635)

COMMENT    This sequence is an output of a scatology-diet study; the identification of this sequence (food species?) is unclear

            Sequencing Technology :: Sanger dideoxy sequencing

FEATURES             Location/Qualifiers
     source          1..635
                     /organism="Macrobrachium nipponense"
                     /organelle="mitochondrion"
                     /mol_type="genomic DNA"
                     /isolation_source="otter spraint"
                     /specimen_voucher="QL-48"
                     /country="Taiwan"
                     /collection_date="18-Apr-2017"
                     /note="This sequence is an output of a scatology-diet study; sequencing error(S) might occurred in it;
                     [uncultured (using universal primers)]"

     gene            1..635
                     /gene="CO1"
     CDS             1..635
                     /gene="CO1"
                     /product="cytochrome c oxidase subunit I"

BASE COUNT      187 a    140 c    115 g    193 t
ORIGIN      
        1 gagcatgtga tgtagagcac atctcttaag actactaatt cgagcagaac taggccaacc
       61 aggaagattg attggaaacg atcagatcta taatgttatt gttaccgccc acgctttcgt
      121 aataattttc tttatagtaa tacctattat aattggaggc ttcggtaatt gattagttcc
      181 tctgatatta ggagcgccag atatagcatt cccacgaata aataacataa gattttgact
      241 tctaccccca tcacttacct tattattatc aagaggaata gtagaaagag gagtaggcac
      301 aggatgaact gtctaccccc cactagctgc aggaactgcc cacgcaggag cctcagtaga
      361 tttaggaatc ttctccttac acttagcagg ggtatcttca attttaggag ccgttaattt
      421 tattactacc gtaattaaca tacggtcacc aggaatgacc atagaccgac tacctctatt
      481 cgtatgagcc gtgtttttaa cggcaattct tcttcttcta tcacttccag tgttagcagg
      541 agctattact atacttttaa cagaccgaaa tctaaacacg tcattctttg acccagccgg
      601 aggtggtgat ccaattctct atcaacactt atttt
//

108. 190605-12-QL-48_LepF1.seq 
490 bp    DNA     linear   INV

SOURCE      mitochondrion Macrobrachium nipponense
  ORGANISM  Macrobrachium nipponense
            Eukaryota; Metazoa; Ecdysozoa; Arthropoda; Crustacea;
            Multicrustacea; Malacostraca; Eumalacostraca; Eucarida; Decapoda;
            Pleocyemata; Caridea; Palaemonoidea; Palaemonidae; Macrobrachium.
REFERENCE   1  (bases 1 to 490)

COMMENT    This sequence is an output of a scatology-diet study; the identification of this sequence (food species?) is unclear

            Sequencing Technology :: Sanger dideoxy sequencing

FEATURES             Location/Qualifiers
     source          1..490
                     /organism="Macrobrachium nipponense"
                     /organelle="mitochondrion"
                     /mol_type="genomic DNA"
                     /isolation_source="otter spraint"
                     /specimen_voucher="QL-48"
                     /country="Taiwan"
                     /collection_date="18-Apr-2017"
                     /note="This sequence is an output of a scatology-diet study; sequencing error(S) might occurred in it;
                     [uncultured (using universal primers)]"

     gene            1..490
                     /gene="CO1"
     CDS             1..490
                     /gene="CO1"
                     /product="cytochrome c oxidase subunit I"

BASE COUNT      144 a    108 c     84 g    154 t
ORIGIN      
        1 tataatgtta ttgttaccgc ccacgctttc gtaataattt tctttatagt aatacctatt
       61 ataattggag gcttcggtaa ttgattagtt cctctgatat taggagcgcc agatatagca
      121 ttcccacgaa taaataacat aagattttga cttctacccc catcacttac cttattatta
      181 tcaagaggaa tagtagaaag aggagtaggc acaggatgaa ctgtctaccc cccactagct
      241 gcaggaactg cccacgcagg agcctcagta gatttaggaa tcttctcctt acacttagca
      301 ggggtatctt caattttagg agccgttaat tttattacta ccgtaattaa catacggtca
      361 ccaggaatga ccatagaccg actacctcta ttcgtatgag ccgtgttttt aacggcaatt
      421 cttcttcttc tatcacttcc agtgttagca ggagctatta ctatactttt aacagaccga
      481 aatctaaaca
//

109. 190605-8-QL-48_VF1.seq   
625 bp    DNA     linear   INV 

SOURCE      mitochondrion Macrobrachium nipponense
  ORGANISM  Macrobrachium nipponense
            Eukaryota; Metazoa; Ecdysozoa; Arthropoda; Crustacea;
            Multicrustacea; Malacostraca; Eumalacostraca; Eucarida; Decapoda;
            Pleocyemata; Caridea; Palaemonoidea; Palaemonidae; Macrobrachium.
REFERENCE   1  (bases 1 to 625)

COMMENT    This sequence is an output of a scatology-diet study; the identification of this sequence (food species?) is unclear

            Sequencing Technology :: Sanger dideoxy sequencing

FEATURES             Location/Qualifiers
     source          1..625
                     /organism="Macrobrachium nipponense"
                     /organelle="mitochondrion"
                     /mol_type="genomic DNA"
                     /isolation_source="otter spraint"
                     /specimen_voucher="QL-48"
                     /country="Taiwan"
                     /collection_date="18-Apr-2017"
                     /note="This sequence is an output of a scatology-diet study; sequencing error(S) might occurred in it;
                     [uncultured (using universal primers)]"

     gene            1..625
                     /gene="CO1"
     CDS             1..625
                     /gene="CO1"
                     /product="cytochrome c oxidase subunit I"

BASE COUNT      183 a    139 c    110 g    193 t
ORIGIN      
        1 acatccttaa gactactaat tcgagcagaa ctaggccaac caggaagatt gattggaaac
       61 gatcagatct ataatgttat tgttaccgcc cacgctttcg taataatttt ctttatagta
      121 atacctatta taattggagg cttcggtaat tgattagttc ctctgatatt aggagcgcca
      181 gatatagcat tcccacgaat aaataacata agattttgac ttctaccccc atcacttacc
      241 ttattattat caagaggaat agtagaaaga ggagtaggca caggatgaac tgtctacccc
      301 ccactagctg caggaactgc ccacgcagga gcctcagtag atttaggaat cttctcctta
      361 cacttagcag gggtatcttc aattttagga gccgttaatt ttattactac cgtaattaac
      421 atacggtcac caggaatgac catagaccga ctacctctat tcgtatgagc cgtgttttta
      481 acggcaattc ttcttcttct atcacttcca gtgttagcag gagctattac tatactttta
      541 acagaccgaa atctaaacac gtcattcttt gacccagccg gaggtggtga tccaattctc
      601 tatcaacact tattttgatt ctttg
//

110. 190605-9-QL-48_chmf4.seq 
160 bp    DNA     linear   VRT 

SOURCE      mitochondrion Coptodon zillii (redbelly tilapia)
  ORGANISM  Coptodon zillii
            Eukaryota; Metazoa; Chordata; Craniata; Vertebrata; Euteleostomi;
            Actinopterygii; Neopterygii; Teleostei; Neoteleostei;
            Acanthomorphata; Ovalentaria; Cichlomorphae; Cichliformes;
            Cichlidae; African cichlids; Pseudocrenilabrinae; Coptodonini;
            Coptodon.
REFERENCE   1  (bases 1 to 160)

COMMENT    This sequence is an output of a scatology-diet study; the identification of this sequence (food species?) is unclear

            Sequencing Technology :: Sanger dideoxy sequencing

FEATURES             Location/Qualifiers
     source          1..160
                     /organism="Coptodon zillii"
                     /organelle="mitochondrion"
                     /mol_type="genomic DNA"
                     /isolation_source="otter spraint"
                     /specimen_voucher="QL-48"
                     /country="Taiwan"
                     /collection_date="18-Apr-2017"
                     /note="This sequence is an output of a scatology-diet study; sequencing error(S) might occurred in it;
                     [uncultured (using universal primers)]"

     gene            1..160
                     /gene="CO1"
     CDS             1..160
                     /gene="CO1"
                     /product="cytochrome c oxidase subunit I"

BASE COUNT       45 a     36 c     27 g     52 t
ORIGIN      
        1 tataatgtaa ttgttaccgc acatgccttt gtaataattt tctttatagt aatgccaatt
       61 atgattggag gctttgggaa ctgattagtc ccacttatga tcggagcacc agacatggcc
      121 ttccctcgaa taaacaacat aagattctga cttctccccc
//

111. 190110-5-SG-1_FishF2.seq 
641 bp    DNA     linear   VRT 

SOURCE      mitochondrion Oreochromis niloticus (Nile tilapia)
  ORGANISM  Oreochromis niloticus
            Eukaryota; Metazoa; Chordata; Craniata; Vertebrata; Euteleostomi;
            Actinopterygii; Neopterygii; Teleostei; Neoteleostei;
            Acanthomorphata; Ovalentaria; Cichlomorphae; Cichliformes;
            Cichlidae; African cichlids; Pseudocrenilabrinae; Oreochromini;
            Oreochromis.
REFERENCE   1  (bases 1 to 641)

COMMENT    This sequence is an output of a scatology-diet study; the identification of this sequence (food species?) is unclear

            Sequencing Technology :: Sanger dideoxy sequencing
          
FEATURES             Location/Qualifiers
     source          1..641
                     /organism="Oreochromis niloticus"
                     /organelle="mitochondrion"
                     /mol_type="genomic DNA"
                     /isolation_source="otter spraint"
                     /specimen_voucher="SG-1"
                     /country="Taiwan"
                     /collection_date="20-Nov-2017"
                     /note="This sequence is an output of a scatology-diet study; sequencing error(S) might occurred in it;
                     [uncultured (using universal primers)]"
     gene            1..641
                     /gene="CO1"
     CDS             1..641
                     /gene="CO1"
                     /product="cytochrome c oxidase subunit I"

BASE COUNT      151 a    196 c    114 g    180 t
ORIGIN      
        1 gccggaatag taggaaccgc gctaagcctc ctaattcggg cagaactaag ccagcccggc
       61 tctctcctcg gagacgacca gatttataat gtaattgtta cagcacatgc ttttgtaata
      121 attttcttta tagtaatgcc aattatgatt ggaggctttg gaaactgact agtaccactc
      181 atgattggtg ccccagatat ggccttccct cgaatgaaca acatgagttt ctgactcctc
      241 cctccctcat tcctcctcct cctcgcctca tctggagtcg aagcaggtgc cggcacaggg
      301 tgaactgttt accccccgct cgcaggcaat cttgcccatg ctgggccttc tgtcgactta
      361 accatcttct ccctccactt ggccggggtg tcatctattc taggcgcaat taatttcatt
      421 acaacaatca ttaacatgaa accccccgcc atctctcaat atcaaacacc cctatttgta
      481 tggtccgttc taattaccgc agtattactt cttctatccc tacccgttct tgccgccggc
      541 atcacaatac ttctcacaga ccgaaaccta aacacaacct tctttgatcc tgccggagga
      601 ggagacccca tcctttacca acacttattc tgattcttcg g
//

112. 190119-1-Ci-18_FishF1.seq 
369 bp    DNA     linear   BCT

SOURCE      mitochondrion Idiomarinaceae bacterium
  ORGANISM  Idiomarinaceae bacterium
            Bacteria; Proteobacteria; Gammaproteobacteria; Alteromonadales;
            Idiomarinaceae.
REFERENCE   1  (bases 1 to 369)

COMMENT    This sequence is an output of a scatology-diet study; the identification of this sequence (food species?) is unclear

            Sequencing Technology :: Sanger dideoxy sequencing
          
FEATURES             Location/Qualifiers
     source          1..369
                     /organism="Idiomarinaceae bacterium"
                     /organelle="mitochondrion"
                     /mol_type="genomic DNA"
                     /isolation_source="otter spraint"
                     /specimen_voucher="Ci-18"
                     /country="Taiwan"
                     /collection_date="10-Aug-2017"
                     /note="This sequence is an output of a scatology-diet study; sequencing error(S) might occurred in it;
                     [uncultured (using universal primers)]"
     gene            1..369
                     /gene="CO1"
     CDS             1..369
                     /gene="CO1"
                     /product="cytochrome c oxidase subunit I"

BASE COUNT       68 a     99 c     87 g    115 t
ORIGIN      
        1 aaccgggaat gcaaattgtt gacccgctct tctttaacca aatgaccacc atgcatggtc
       61 tgatcatggt ttttggtgct gtcatgccgg cctttactgg cttagccaat tggatgattc
      121 cgatgatgat cggcgcgcct gatatggcgc taccgcgcat gaataactgg agcttctgga
      181 tcttgccttt cgctttcgtg atcttgctgt catcgatgtt gatgccgggt ggcggccccg
      241 cctttggttg gaccttctac gccccattat tcaccaccta tagtaccgac tcaaccgcac
      301 ttttcgtgtt tgccattcca tatcatgggt atttcttcca tcatgggggg cgattaacgt
      361 cattgtcac
//

113. 190121-2-Ci-18_Til9020F.seq 
208 bp    DNA     linear   VRT

SOURCE      mitochondrion Coptodon zillii (redbelly tilapia)
  ORGANISM  Coptodon zillii
            Eukaryota; Metazoa; Chordata; Craniata; Vertebrata; Euteleostomi;
            Actinopterygii; Neopterygii; Teleostei; Neoteleostei;
            Acanthomorphata; Ovalentaria; Cichlomorphae; Cichliformes;
            Cichlidae; African cichlids; Pseudocrenilabrinae; Coptodonini;
            Coptodon.
REFERENCE   1  (bases 1 to 208)

COMMENT    This sequence is an output of a scatology-diet study; the identification of this sequence (food species?) is unclear

            Sequencing Technology :: Sanger dideoxy sequencing
          

FEATURES             Location/Qualifiers
     source          1..208
                     /organism="Coptodon zillii"
                     /organelle="mitochondrion"
                     /mol_type="genomic DNA"
                     /isolation_source="otter spraint"
                     /specimen_voucher="Ci-18"
                     /country="Taiwan"
                     /collection_date="10-Aug-2017"
                     /note="This sequence is an output of a scatology-diet study; sequencing error(S) might occurred in it;
                     [uncultured (using universal primers)]"

     gene            1..208
                     /gene="COIII"
     CDS             1..208
                     /gene="COIII"
                     /product="cytochrome c oxidase subunit III"

BASE COUNT       43 a     75 c     34 g     56 t
ORIGIN      
        1 ttccaaggac accacacccc tcctgtccaa aaaggcctcc gatatggtat aatcctcttt
       61 attacctcag aagttttctt ctttctagga ttcttctgag ccttctacca ctccagcctc
      121 gcccctaccc ctgagttagg aggctgctga cccccaacag gaattacccc tcttgacccc
      181 ttcgaggtgc ctctgcttaa caccgccg
//

114. 190123-01-Ci-38_VF1.seq  
631 bp    DNA     linear   VRT 

SOURCE      mitochondrion Myrrophis chinensis (Chinese water snake)
  ORGANISM  Myrrophis chinensis
            Eukaryota; Metazoa; Chordata; Craniata; Vertebrata; Euteleostomi;
            Lepidosauria; Squamata; Bifurcata; Unidentata; Episquamata;
            Toxicofera; Serpentes; Colubroidea; Homalopsidae; Myrrophis.
REFERENCE   1  (bases 1 to 631)

COMMENT    This sequence is an output of a scatology-diet study; the identification of this sequence (food species?) is unclear

            Sequencing Technology :: Sanger dideoxy sequencing

FEATURES             Location/Qualifiers
     source          1..631
                     /organism="Myrrophis chinensis"
                     /organelle="mitochondrion"
                     /mol_type="genomic DNA"
                     /isolation_source="otter spraint"
                     /specimen_voucher="Ci-38"
                     /country="Taiwan"
                     /collection_date="1-Jun-2018"
                     /note="This sequence is an output of a scatology-diet study; sequencing error(S) might occurred in it;
                     [uncultured (using universal primers)]"

     gene            1..631
                     /gene="CO1"
     CDS             1..631
                     /gene="CO1"
                     /product="cytochrome c oxidase subunit I"

BASE COUNT      180 a    185 c     96 g    170 t
ORIGIN      
        1 cctgccttag catccttata cgaatagaac taacacagcc aggatcgctt ctaggaagcg
       61 accaaatctt taatgtacta gtaacagccc acgccttcat cataattttt tttatggtca
      121 tacccatcat aatcggggga ttcggcaact gactaattcc tctaataatt ggagcaccgg
      181 acatagcctt tccgcgtata aataatataa gcttctgact tcttccacca gcactactac
      241 ttctactctc ctcctcctac gtagaaacag gagcgggcac aggatgaaca gtataccccc
      301 ctctgtcagg aaacctagca cactcgggcc caagtgtaga cctagcaatc ttctctcttc
      361 atctggcagg ggcctcctcc atcctgggag caatcaactt cattaccacc tgcattaata
      421 taaaacctaa atctatacca atattcaaca ttccactgtt cgtatgatca gtaataatca
      481 ccgccattat actactttta gcactccctg tgctagcagc agcaatcaca atactattaa
      541 cagaccgaaa cattaacacc tctttctttg acccctgtgg aggaggagac cccatcctat
      601 tccaacacct cttctgattc tttggccacc a
//

115. 190123-20-Ci-44_FishF1.seq 
633 bp    DNA     linear   VRT

SOURCE      mitochondrion Myrrophis chinensis (Chinese water snake)
  ORGANISM  Myrrophis chinensis
            Eukaryota; Metazoa; Chordata; Craniata; Vertebrata; Euteleostomi;
            Lepidosauria; Squamata; Bifurcata; Unidentata; Episquamata;
            Toxicofera; Serpentes; Colubroidea; Homalopsidae; Myrrophis.
REFERENCE   1  (bases 1 to 633)

COMMENT    This sequence is an output of a scatology-diet study; the identification of this sequence (food species?) is unclear

            Sequencing Technology :: Sanger dideoxy sequencing

FEATURES             Location/Qualifiers
     source          1..633
                     /organism="Myrrophis chinensis"
                     /organelle="mitochondrion"
                     /mol_type="genomic DNA"
                     /isolation_source="otter spraint"
                     /specimen_voucher="Ci-44"
                     /country="Taiwan"
                     /collection_date="1-Jun-2018"
                     /note="This sequence is an output of a scatology-diet study; sequencing error(S) might occurred in it;
                     [uncultured (using universal primers)]"

     gene            1..633
                     /gene="CO1"
     CDS             1..633
                     /gene="CO1"
                     /product="cytochrome c oxidase subunit I"

BASE COUNT      179 a    184 c     99 g    171 t
ORIGIN      
        1 tggcgcctgc cttagcatcc ttatacgaat agaactaaca cagccaggat cgcttctagg
       61 aagcgaccaa atctttaatg tactagtaac agcccacgcc ttcatcataa ttttttttat
      121 ggtcataccc atcataatcg ggggattcgg caactgacta attcctctaa taattggagc
      181 accggacata gcctttccgc gtataaataa tataagcttc tgacttcttc caccagcact
      241 actacttcta ctctcctcct cctacgtaga aacaggagcg ggcacaggat gaacagtata
      301 cccccctctg tcaggaaacc tagcacactc gggcccaagt gtagacctag caatcttctc
      361 tcttcatctg gcaggggcct cctccatcct gggagcaatc aacttcatta ccacctgcat
      421 taatataaaa cctaaatcta taccaatatt caacattcca ctgttcgtat gatcagtaat
      481 aatcaccgcc attatactac ttttagcact ccctgtgcta gcagcagcaa tcacaatact
      541 attaacagac cgaaacatta acacctcttt ctttgacccc tgtggaggag gagaccccat
      601 cctattccaa cacctcttct gattctttgg cca
//

116. 190123-21-Ci-44_LCO1490.seq 
432 bp    DNA     linear   INV

SOURCE      mitochondrion Acanthamoeba sp.
  ORGANISM  Acanthamoeba sp.
            Eukaryota; Amoebozoa; Discosea; Longamoebia; Centramoebida;
            Acanthamoebidae; Acanthamoeba; unclassified Acanthamoeba.
REFERENCE   1  (bases 1 to 432)

COMMENT    This sequence is an output of a scatology-diet study; the identification of this sequence (food species?) is unclear

            Sequencing Technology :: Sanger dideoxy sequencing

FEATURES             Location/Qualifiers
     source          1..432
                     /organism="Acanthamoeba sp."
                     /organelle="mitochondrion"
                     /mol_type="genomic DNA"
                     /isolation_source="otter spraint"
                     /specimen_voucher="Ci-44"
                     /country="Taiwan"
                     /collection_date="1-Jun-2018"
                     /note="This sequence is an output of a scatology-diet study; sequencing error(S) might occurred in it;
                     [uncultured (using universal primers)]"

     gene            1..432
                     /gene="CO1"
     CDS             1..432
                     /gene="CO1"
                     /product="cytochrome c oxidase subunit I"

BASE COUNT      113 a     55 c     70 g    194 t
ORIGIN      
        1 aatgttattg ttacaggtca tgctatatta atgatttttt ttatggtaat gccaacttta
       61 attggtggat ttggtaattg atttgttcct ttaatgattg gtgcacctga tatggctttt
      121 ccaagaatga ataatattag tttttgatta ttacctcctt cattattatt attatttgca
      181 tcaatgttaa ctgaagctgg tgttggtaca ggttgaactg tatatccacc attatcaagt
      241 gcaactgcac attctggagg ttctgtagat ttagctattt ttagtttaca tttatctggt
      301 gcttcttcta ttttaggggc tattaatttt atttgtacaa tttttaatat gcgagtaaaa
      361 agtctatctt ttcataattt accattattt gtatgagctg tattaattac tgcgttttta
      421 ttattactat ca
//

117.  190621-01-Ci-18_VF1.seq  
562 bp    DNA     linear   BCT 

SOURCE      mitochondrion Idiomarinaceae bacterium
  ORGANISM  Idiomarinaceae bacterium
            Bacteria; Proteobacteria; Gammaproteobacteria; Alteromonadales;
            Idiomarinaceae.
REFERENCE   1  (bases 1 to 562)

COMMENT    This sequence is an output of a scatology-diet study; the identification of this sequence (food species?) is unclear

            Sequencing Technology :: Sanger dideoxy sequencing

FEATURES             Location/Qualifiers
     source          1..562
                     /organism="Idiomarinaceae bacterium"
                     /organelle="mitochondrion"
                     /mol_type="genomic DNA"
                     /isolation_source="otter spraint"
                     /specimen_voucher="Ci-18"
                     /country="Taiwan"
                     /collection_date="10-Aug-2017"
                     /note="This sequence is an output of a scatology-diet study; sequencing error(S) might occurred in it;
                     [uncultured (using universal primers)]"

     gene            1..562
                     /gene="CO1"
     CDS             1..562
                     /gene="CO1"
                     /product="cytochrome c oxidase subunit I"

BASE COUNT      109 a    146 c    140 g    167 t
ORIGIN      
        1 tggctttggt tattcgtgcc gagctattcc aaccgggaat gcaaattgta gacccgcatt
       61 tctttaacca aatgaccacc atgcatggtc tgatcatggt gttcggtgct gtcatgccgg
      121 cgttcactgg cttagccaac tggatgatac caatgatgat cggcgcgcct gatatggcgc
      181 taccgcggat gaataactgg agcttttgga tcctgccatt cgcgttcatc atcttaatgt
      241 catcgatgtt gatgccgggt ggcggcccag cctttggttg gacgttctac gccccattat
      301 cgacgaccta tagtaccgac tcgaccgcac ttttcgtgtt tgccattcat atcatgggta
      361 tttcttccat catgggggcg attaacgtca ttgtcaccat catgaatatg cgcgcacccg
      421 gtatgactta catgcgcatg ccattgttcg tgtggacttg gtttattacc gcattcctgc
      481 tgattgcggt catgccagtc ctcgcggggg tcgtcaccat ggtgcttaca gacaagtact
      541 ttgcgactag cttctttgac gc
//

118. 190621-02-Ci-38_FF2d.seq 
609 bp    DNA     linear   VRT

SOURCE      mitochondrion Myrrophis chinensis (Chinese water snake)
  ORGANISM  Myrrophis chinensis
            Eukaryota; Metazoa; Chordata; Craniata; Vertebrata; Euteleostomi;
            Lepidosauria; Squamata; Bifurcata; Unidentata; Episquamata;
            Toxicofera; Serpentes; Colubroidea; Homalopsidae; Myrrophis.
REFERENCE   1  (bases 1 to 609)

COMMENT    This sequence is an output of a scatology-diet study; the identification of this sequence (food species?) is unclear

            Sequencing Technology :: Sanger dideoxy sequencing

FEATURES             Location/Qualifiers
     source          1..609
                     /organism="Myrrophis chinensis"
                     /organelle="mitochondrion"
                     /mol_type="genomic DNA"
                     /isolation_source="otter spraint"
                     /specimen_voucher="Ci-38"
                     /country="Taiwan"
                     /collection_date="1-Jun-2018"
                     /note="This sequence is an output of a scatology-diet study; sequencing error(S) might occurred in it;
                     [uncultured (using universal primers)]"

     gene            1..609
                     /gene="CO1"
     CDS             1..609
                     /gene="CO1"
                     /product="cytochrome c oxidase subunit I"

BASE COUNT      177 a    177 c     93 g    162 t
ORIGIN      
        1 gccttagcat ccttatacga atagaactaa cacagccagg atcgcttcta ggaagcgacc
       61 aaatctttaa tgtactagta acagcccacg ccttcatcat aatttttttt atggtcatac
      121 ccatcataat cgggggattc ggcaactgac taattcctct aataattgga gcaccggaca
      181 tagcctttcc gcgtataaat aatataagct tctgacttct tccaccagca ctactacttc
      241 tactctcctc ctcctacgta gaaacaggag cgggcacagg atgaacagta tacccccctc
      301 tgtcaggaaa cctagcacac tcgggcccaa gtgtagacct agcaatcttc tctcttcatc
      361 tggcaggggc ctcctccatc ctgggagcaa tcaacttcat taccacctgc attaatataa
      421 aacctaaatc tataccaata ttcaacattc cactgttcgt atgatcagta ataatcaccg
      481 ccattatact acttttagca ctccctgtgc tagcagcagc aatcacaata ctattaacag
      541 accgaaacat taacacctct ttctttgacc cctgtggagg aggagacccc atcctattcc
      601 aacacctct
//

119. 190622-01-Ci-44_VF1.seq  
618 bp    DNA     linear   VRT 

SOURCE      mitochondrion Myrrophis chinensis (Chinese water snake)
  ORGANISM  Myrrophis chinensis
            Eukaryota; Metazoa; Chordata; Craniata; Vertebrata; Euteleostomi;
            Lepidosauria; Squamata; Bifurcata; Unidentata; Episquamata;
            Toxicofera; Serpentes; Colubroidea; Homalopsidae; Myrrophis.
REFERENCE   1  (bases 1 to 618)

COMMENT    This sequence is an output of a scatology-diet study; the identification of this sequence (food species?) is unclear

            Sequencing Technology :: Sanger dideoxy sequencing

FEATURES             Location/Qualifiers
     source          1..618
                     /organism="Myrrophis chinensis"
                     /organelle="mitochondrion"
                     /mol_type="genomic DNA"
                     /isolation_source="otter spraint"
                     /specimen_voucher="Ci-44"
                     /country="Taiwan"
                     /collection_date="1-Jun-2018"
                     /note="This sequence is an output of a scatology-diet study; sequencing error(S) might occurred in it;
                     [uncultured (using universal primers)]"

     gene            1..618
                     /gene="CO1"
     CDS             1..618
                     /gene="CO1"
                     /product="cytochrome c oxidase subunit I"

BASE COUNT      178 a    179 c     94 g    167 t
ORIGIN      
        1 gccttagcat ccttatacga atagaactaa cacagccagg atcgcttcta ggaagcgacc
       61 aaatctttaa tgtactagta acagcccacg ccttcatcat aatttttttt atggtcatac
      121 ccatcataat cgggggattc ggcaactgac taattcctct aataattgga gcaccggaca
      181 tagcctttcc gcgtataaat aatataagct tctgacttct tccaccagca ctactacttc
      241 tactctcctc ctcctacgta gaaacaggag cgggcacagg atgaacagta tacccccctc
      301 tgtcaggaaa cctagcacac tcgggcccaa gtgtagacct agcaatcttc tctcttcatc
      361 tggcaggggc ctcctccatc ctgggagcaa tcaacttcat taccacctgc attaatataa
      421 aacctaaatc tataccaata ttcaacattc cactgttcgt atgatcagta ataatcaccg
      481 ccattatact acttttagca ctccctgtgc tagcagcagc aatcacaata ctattaacag
      541 accgaaacat taacacctct ttctttgacc cctgtggagg aggagacccc atcctattcc
      601 aacacctctt ctgattct
//

120. 190622-02-Ci-44_FF2d.seq 
623 bp    DNA     linear   VRT 

SOURCE      mitochondrion Myrrophis chinensis (Chinese water snake)
  ORGANISM  Myrrophis chinensis
            Eukaryota; Metazoa; Chordata; Craniata; Vertebrata; Euteleostomi;
            Lepidosauria; Squamata; Bifurcata; Unidentata; Episquamata;
            Toxicofera; Serpentes; Colubroidea; Homalopsidae; Myrrophis.
REFERENCE   1  (bases 1 to 623)

COMMENT    This sequence is an output of a scatology-diet study; the identification of this sequence (food species?) is unclear

            Sequencing Technology :: Sanger dideoxy sequencing

FEATURES             Location/Qualifiers
     source          1..623
                     /organism="Myrrophis chinensis"
                     /organelle="mitochondrion"
                     /mol_type="genomic DNA"
                     /isolation_source="otter spraint"
                     /specimen_voucher="Ci-44"
                     /country="Taiwan"
                     /collection_date="1-Jun-2018"
                     /note="This sequence is an output of a scatology-diet study; sequencing error(S) might occurred in it;
                     [uncultured (using universal primers)]"

     gene            1..623
                     /gene="CO1"
     CDS             1..623
                     /gene="CO1"
                     /product="cytochrome c oxidase subunit I"

BASE COUNT      178 a    180 c     97 g    168 t
ORIGIN      
        1 attggcgcct gccttagcat ccttatacga atagaactaa cacagccagg atcgcttcta
       61 ggaagcgacc aaatctttaa tgtactagta acagcccacg ccttcatcat aatttttttt
      121 atggtcatac ccatcataat cgggggattc ggcaactgac taattcctct aataattgga
      181 gcaccggaca tagcctttcc gcgtataaat aatataagct tctgacttct tccaccagca
      241 ctactacttc tactctcctc ctcctacgta gaaacaggag cgggcacagg atgaacagta
      301 tacccccctc tgtcaggaaa cctagcacac tcgggcccaa gtgtagacct agcaatcttc
      361 tctcttcatc tggcaggggc ctcctccatc ctgggagcaa tcaacttcat taccacctgc
      421 attaatataa aacctaaatc tataccaata ttcaacattc cactgttcgt atgatcagta
      481 ataatcaccg ccattatact acttttagca ctccctgtgc tagcagcagc aatcacaata
      541 ctattaacag accgaaacat taacacctct ttctttgacc cctgtggagg aggagacccc
      601 atcctattcc aacacctctt ttg
//

121. 190118-7-SL-18_FishF2.seq 
380 bp    DNA     linear   BCT

SOURCE      mitochondrion Shewanella oneidensis
  ORGANISM  Shewanella oneidensis
            Bacteria; Proteobacteria; Gammaproteobacteria; Alteromonadales;
            Shewanellaceae; Shewanella.
REFERENCE   1  (bases 1 to 380)

COMMENT    This sequence is an output of a scatology-diet study; the identification of this sequence (food species?) is unclear

            Sequencing Technology :: Sanger dideoxy sequencing
FEATURES             Location/Qualifiers
     source          1..380
                     /organism="Shewanella oneidensis"
                     /organelle="mitochondrion"
                     /mol_type="genomic DNA"
                     /isolation_source="otter spraint"
                     /specimen_voucher="SL-18"
                     /country="Taiwan"
                     /collection_date="23-Apr-2017"
                     /note="This sequence is an output of a scatology-diet study; sequencing error(S) might occurred in it;
                     [uncultured (using universal primers)]"
     gene            1..380
                     /gene="CO1"
     CDS             1..380
                     /gene="CO1"
                     /product="cytochrome c oxidase subunit I"

BASE COUNT       79 a     98 c     93 g    110 t
ORIGIN      
        1 gctgattatg gtatttggcg cggtaatgcc cgcctttacg gggctcgcga attggctgat
       61 ccccatgatg attggggcac ctgatatggc gctaccgcgg atgaataact ggagtttttg
      121 gatcctccca ttcgccttta ccattctact tagctcattg tttatggagg gaggcggccc
      181 caactttggc tggaccttct atgcaccact ctcgaccact tatagccctg acagcacagc
      241 gttatttgtg ttctccatcc atattatggg catcagctcg attatgggtg cgatcaacgt
      301 gatcgtgacc atagtcaacc tacgcgcacc aggcatgact tgaatgaaac taccgctatt
      361 cgtctggact tggttgatta
//

122. 190119-7-SL-31_FishF2.seq 
218 bp    DNA     linear   VRT

SOURCE      mitochondrion Oreochromis mossambicus (Mozambique tilapia)
  ORGANISM  Oreochromis mossambicus
            Eukaryota; Metazoa; Chordata; Craniata; Vertebrata; Euteleostomi;
            Actinopterygii; Neopterygii; Teleostei; Neoteleostei;
            Acanthomorphata; Ovalentaria; Cichlomorphae; Cichliformes;
            Cichlidae; African cichlids; Pseudocrenilabrinae; Oreochromini;
            Oreochromis.
REFERENCE   1  (bases 1 to 218)

COMMENT    This sequence is an output of a scatology-diet study; the identification of this sequence (food species?) is unclear

            Sequencing Technology :: Sanger dideoxy sequencing

FEATURES             Location/Qualifiers
     source          1..218
                     /organism="Oreochromis mossambicus"
                     /organelle="mitochondrion"
                     /mol_type="genomic DNA"
                     /isolation_source="otter spraint"
                     /specimen_voucher="SL-31"
                     /country="Taiwan"
                     /collection_date="19-Nov-2017"
                     /note="This sequence is an output of a scatology-diet study; sequencing error(S) might occurred in it;
                     [uncultured (using universal primers)]"

     gene            1..218
                     /gene="CO1"
     CDS             1..218
                     /gene="CO1"
                     /product="cytochrome c oxidase subunit I"

BASE COUNT       37 a     77 c     44 g     60 t
ORIGIN      
        1 tgattggtgc cccagatatg gccttccctc gaatgaacaa catgagtttc tgactcctcc
       61 ctccctcatt cctcctcctc ctcgcctcat ctggagtcga agcaggtgcc ggcacagggt
      121 gaactgttta ccccccgctc gcaggcaatc ttgcccatgc tggaccttct gtcgacttaa
      181 ccatcttctc cctccacttg gccggggtat catctatt
//

123. 190121-9-SL-31_Til9020F.seq 
225 bp    DNA     linear   VRT

SOURCE      mitochondrion Oreochromis niloticus (Nile tilapia)
  ORGANISM  Oreochromis niloticus
            Eukaryota; Metazoa; Chordata; Craniata; Vertebrata; Euteleostomi;
            Actinopterygii; Neopterygii; Teleostei; Neoteleostei;
            Acanthomorphata; Ovalentaria; Cichlomorphae; Cichliformes;
            Cichlidae; African cichlids; Pseudocrenilabrinae; Oreochromini;
            Oreochromis.
REFERENCE   1  (bases 1 to 225)
 
COMMENT    This sequence is an output of a scatology-diet study; the identification of this sequence (food species?) is unclear

            Sequencing Technology :: Sanger dideoxy sequencing

FEATURES             Location/Qualifiers
     source          1..225
                     /organism="Oreochromis niloticus"
                     /organelle="mitochondrion"
                     /mol_type="genomic DNA"
                     /isolation_source="otter spraint"
                     /specimen_voucher="SL-31"
                     /country="Taiwan"
                     /collection_date="19-Nov-2017"
                     /note="This sequence is an output of a scatology-diet study; sequencing error(S) might occurred in it;
                     [uncultured (using universal primers)]"

     gene            1..225
                     /gene="COIII"
     CDS             1..225
                     /gene="COIII"
                     /product="cytochrome c oxidase subunit III"

BASE COUNT       60 a     63 c     38 g     64 t
ORIGIN      
        1 tagcttctgg agtaacagtc acctgagcac accatagtat tatagaaggg catcgaaaag
       61 aagctattca atcccttgcc ctaaccattc ttttaggctt ctatttcacc ttcctccaag
      121 ccatagaata ctacgaagcc ccttttacaa tcgcagatgg agtttacggc tccaccttct
      181 tcgtagcaac cggcttccac ggacttcacg taattattgg ctcta
//

124. 190128-14-SL-18_Til9020F.seq 
209 bp    DNA     linear   VRT

SOURCE      mitochondrion Coptodon zillii (redbelly tilapia)
  ORGANISM  Coptodon zillii
            Eukaryota; Metazoa; Chordata; Craniata; Vertebrata; Euteleostomi;
            Actinopterygii; Neopterygii; Teleostei; Neoteleostei;
            Acanthomorphata; Ovalentaria; Cichlomorphae; Cichliformes;
            Cichlidae; African cichlids; Pseudocrenilabrinae; Coptodonini;
            Coptodon.
REFERENCE   1  (bases 1 to 209)

COMMENT    This sequence is an output of a scatology-diet study; the identification of this sequence (food species?) is unclear

            Sequencing Technology :: Sanger dideoxy sequencing

FEATURES             Location/Qualifiers
     source          1..209
                     /organism="Coptodon zillii"
                     /organelle="mitochondrion"
                     /mol_type="genomic DNA"
                     /isolation_source="otter spraint"
                     /specimen_voucher="SL-18"
                     /country="Taiwan"
                     /collection_date="23-Apr-2017"
                     /note="This sequence is an output of a scatology-diet study; sequencing error(S) might occurred in it;
                     [uncultured (using universal primers)]"

     gene            1..209
                     /gene="COIII"
     CDS             1..209
                     /gene="COIII"
                     /product="cytochrome c oxidase subunit III"

BASE COUNT       43 a     76 c     34 g     56 t
ORIGIN      
        1 tccaaggaca ccacacccct cctgtccaaa aaggcctccg atatggtata atcctcttta
       61 ttacctcaga agttttcttc tttctaggat tcttctgagc cttctaccac tccagcctcg
      121 cccctacccc tgagttagga ggctgctgac ccccaacagg aattacccct cttgacccct
      181 tcgaggtgcc tctgcttaac accgccgtc
//

125. 190109-01-GQR-44_FishF1.seq 
573 bp    DNA     linear   VRT

SOURCE      mitochondrion Cyprinus carpio (common carp)
  ORGANISM  Cyprinus carpio
            Eukaryota; Metazoa; Chordata; Craniata; Vertebrata; Euteleostomi;
            Actinopterygii; Neopterygii; Teleostei; Ostariophysi;
            Cypriniformes; Cyprinidae; Cyprininae; Cyprinus.
REFERENCE   1  (bases 1 to 573)

COMMENT     This sequence is an output of a scatology-diet study; the identification of this sequence (food species?) is unclear

            Sequencing Technology :: Sanger dideoxy sequencing

FEATURES             Location/Qualifiers
     source          1..573
                     /organism="Cyprinus carpio"
                     /organelle="mitochondrion"
                     /mol_type="genomic DNA"
                     /isolation_source="otter spraint"
                     /specimen_voucher="GQR-44"
                     /country="Taiwan"
                     /collection_date="7-Nov-2018"
                     /note="This sequence is an output of a scatology-diet study; sequencing error(S) might occurred in it;
                     [uncultured (using universal primers)]"
     gene            1..573
                     /gene="CO1"
     CDS             1..573
                     /gene="CO1"
                     /product="cytochrome c oxidase subunit I"

BASE COUNT      153 a    156 c     95 g    169 t
ORIGIN      
        1 tgatgaccaa atttataacg ttattgtcac cgcccacgcc tttgtaataa ttttctttat
       61 agtaatgcct atccttattg gaggatttgg aaactgactt gtaccactaa taatcggagc
      121 cccagacatg gcattcccac gaataaataa cataagcttc tgactactac ccccatcatt
      181 ccttctactc ctagcttctt ctggtgttga agctggagct ggaacaggat gaaccgtata
      241 cccccctctt gcagggaact tggcccacgc aggagcatca gtagacctaa caattttctc
      301 acttcactta gcaggtgttt catcaattct gggggcaatc aactttatta ctacaaccat
      361 caacatgaaa cccccagcca tctctcaata ccaaacaccc ctgttcgtct gatccgtgct
      421 tgtaaccgcc gtattgcttc ttctatcatt acctgtttta gccgcaggaa ttacaatgct
      481 cttaacagac cgaaatctta ataccacatt ctttgacccg gcgggaggag gagacccaat
      541 tctttatcaa cacttattct gattctttgg cca
//

126. 190116-3-GQR-44_VF1.seq  
532 bp    DNA     linear   VRT 

SOURCE      mitochondrion Carassius auratus (goldfish)
  ORGANISM  Carassius auratus
            Eukaryota; Metazoa; Chordata; Craniata; Vertebrata; Euteleostomi;
            Actinopterygii; Neopterygii; Teleostei; Ostariophysi;
            Cypriniformes; Cyprinidae; Cyprininae; Carassius.
REFERENCE   1  (bases 1 to 532)

COMMENT    This sequence is an output of a scatology-diet study; the identification of this sequence (food species?) is unclear

            Sequencing Technology :: Sanger dideoxy sequencing
          
FEATURES             Location/Qualifiers
     source          1..532
                     /organism="Carassius auratus"
                     /organelle="mitochondrion"
                     /mol_type="genomic DNA"
                     /isolation_source="otter spraint"
                     /specimen_voucher="GQR-44"
                     /country="Taiwan"
                     /collection_date="7-Nov-2018"
                     /note="This sequence is an output of a scatology-diet study; sequencing error(S) might occurred in it;
                     [uncultured (using universal primers)]"
     gene            1..532
                     /gene="CO1"
     CDS             1..532
                     /gene="CO1"
                     /product="cytochrome c oxidase subunit I"

BASE COUNT      134 a    154 c     91 g    153 t
ORIGIN      
        1 gatagtggga actgctttaa gcctcctcat ccgagctgaa cttagccaac ccggatcact
       61 tctaggagat gaccaaattt ataatgttat tgttaccgcc cacgcctttg taataatttt
      121 ctttatagta atgcctatcc tcattggagg attcggaaac tgacttgtac ccctgataat
      181 cggagcccct gacatggcat tcccacgaat aaataatata agcttctgac ttcttccccc
      241 atcattcctg ttactactag cttcctctgg tgttgaagcc ggagctggca ccggatggac
      301 agtatacccc cctcttgcag ggaacctggc ccacgcagga gcatcagtag acctaacaat
      361 tttctcacta catttagcgg gtgtctcatc aatcctgggg gcaatcaact tcattactac
      421 aaccattaac ataaaacctc cagccatttc ccaataccaa acacccctat ttgtttgatc
      481 cgtacttgta accgccgtcc tccttctcct atcattacct gttctagctg cc
//

127. 190118-3-GQR-37_FishF1.seq 
613 bp    DNA     linear   BCT

SOURCE      mitochondrion Shewanella bicestrii
  ORGANISM  Shewanella bicestrii
            Bacteria; Proteobacteria; Gammaproteobacteria; Alteromonadales;
            Shewanellaceae; Shewanella.
REFERENCE   1  (bases 1 to 613)

COMMENT    This sequence is an output of a scatology-diet study; the identification of this sequence (food species?) is unclear

            Sequencing Technology :: Sanger dideoxy sequencing
          
FEATURES             Location/Qualifiers
     source          1..613
                     /organism="Shewanella bicestrii"
                     /organelle="mitochondrion"
                     /mol_type="genomic DNA"
                     /isolation_source="otter spraint"
                     /specimen_voucher="GQR-37"
                     /db_xref="taxon:2018305"
                     /country="Taiwan"
                     /lat_lon="24.45 N 118.38 E"
                     /collection_date="6-Aug-2017"
                     /note="This sequence is an output of a scatology-diet study; sequencing error(S) might occurred in it;
                     [uncultured (using universal primers)]"
     gene            1..613
                     /gene="CO1"
     CDS             1..613
                     /gene="CO1"
                     /product="cytochrome c oxidase subunit I"

BASE COUNT      119 a    165 c    150 g    179 t
ORIGIN      
        1 gtgcgatggc catggtgatc cgcgccgaat tctttcagcc cggattacaa ctcgttgagc
       61 ctaacctctt taaccagatg accacagttc atgggttaat catggtattc ggcgccgtga
      121 tgccggcctt cacaggactg gctaactggc tgatcccgat gatgattggc gcgccagata
      181 tggcactccc tcggatgaac aactggagtt tttggatcct gcccttcgcc tttactattt
      241 tactgagctc actgtttatg gaaggcggcg gccctaattt cggttggacc ttctacgcac
      301 cactctcgac cacttatagc cctgacagca cagcattatt tgttttctct attcatatca
      361 gggggataag ttcgatcatg ggcgccatca acgtgatcgt caccatagtc aacctacgcg
      421 ctcccggcat gacctggatg aagttaccgc tgtttgtctg gacttggctg attaccgcct
      481 tcttgctgat cgccgttatg ccagtgctcg ctggcgccgt cactatggtg ttaaccgata
      541 agtttttcgg tactaccttc ttcgaggcag caggtggtgg tgatcctgtg atgttccagc
      601 atatcttctg att
//

128. 190123-06-GQR-37_FF2d.seq 
637 bp    DNA     linear   BCT

SOURCE      mitochondrion Shewanella bicestrii
  ORGANISM  Shewanella bicestrii
            Bacteria; Proteobacteria; Gammaproteobacteria; Alteromonadales;
            Shewanellaceae; Shewanella.
REFERENCE   1  (bases 1 to 637)

COMMENT    This sequence is an output of a scatology-diet study; the identification of this sequence (food species?) is unclear

            Sequencing Technology :: Sanger dideoxy sequencing

FEATURES             Location/Qualifiers
     source          1..637
                     /organism="Shewanella bicestrii"
                     /organelle="mitochondrion"
                     /mol_type="genomic DNA"
                     /isolation_source="otter spraint"
                     /specimen_voucher="GQR-37"
                     /country="Taiwan"
                     /collection_date="6-Aug-2017"
                     /note="This sequence is an output of a scatology-diet study; sequencing error(S) might occurred in it;
                     [uncultured (using universal primers)]"

     gene            1..637
                     /gene="CO1"
     CDS             1..637
                     /gene="CO1"
                     /product="cytochrome c oxidase subunit I"

BASE COUNT      122 a    167 c    157 g    191 t
ORIGIN      
        1 tatgttttta accggtggtg cgatggctat ggtgatccgc gccgaactct ttcagcccgg
       61 attacaactc gttgagccta acctctttaa ccagatgacc acagttcatg ggttaatcat
      121 ggtattcggc gccgtgatgc cggccttcac aggactggct aactggctga tcccgatgat
      181 gattggcgcg ccagatatgg cactccctcg gatgaacaac tggagttttt ggatcctgcc
      241 cttcgccttt actattttac tgagctcact gtttatggaa ggcggcggcc ctaatttcgg
      301 ttggaccttc tacgcaccac tctcgaccac ttatagccct gacagcacag cattatttgt
      361 tttctctatt catatcatgg ggataagttc gatcatgggc gccatcaacg tgatcgtcac
      421 catagtcaac ctacgcgctc ccggcatgac ctggatgaag ttaccgctgt ttgtctggac
      481 ttggctgatt accgccttct tgctgatcgc cgttatgcca gtgctcgctg gcgccgtcac
      541 tatggtgtta accgataagt ttttcggtac tagcttcttc gaggcagcag gtggtggtga
      601 tcctgtgatg ttccagcata tcttctggtt tttcgga
//

129. 190123-07-GQR-37_VF1.seq 
639 bp    DNA     linear   BCT 

SOURCE      mitochondrion Shewanella bicestrii
  ORGANISM  Shewanella bicestrii
            Bacteria; Proteobacteria; Gammaproteobacteria; Alteromonadales;
            Shewanellaceae; Shewanella.
REFERENCE   1  (bases 1 to 639)

COMMENT    This sequence is an output of a scatology-diet study; the identification of this sequence (food species?) is unclear

            Sequencing Technology :: Sanger dideoxy sequencing

FEATURES             Location/Qualifiers
     source          1..639
                     /organism="Shewanella bicestrii"
                     /organelle="mitochondrion"
                     /mol_type="genomic DNA"
                     /isolation_source="otter spraint"
                     /specimen_voucher="GQR-37"
                     /country="Taiwan"
                     /collection_date="6-Aug-2017"
                     /note="This sequence is an output of a scatology-diet study; sequencing error(S) might occurred in it;
                     [uncultured (using universal primers)]"

     gene            1..639
                     /gene="CO1"
     CDS             1..639
                     /gene="CO1"
                     /product="cytochrome c oxidase subunit I"

BASE COUNT      123 a    170 c    156 g    190 t
ORIGIN      
        1 atgtttttaa ccggtggtgc gatggctatg gtgatccgcg ccgaactctt tcagcccgga
       61 ttacaactcg ttgagcctaa cctctttaac cagatgacca cagttcatgg gttaatcatg
      121 gtattcggcg ccgtgatgcc ggccttcaca ggactggcta actggctgat cccgatgatg
      181 attggcgcgc cagatatggc actccctcgg atgaacaact ggagtttttg gatcctgccc
      241 ttcgccttta ctattttact gagctcactg tttatggaag gcggcggccc taatttcggt
      301 tggaccttct acgcaccact ctcgaccact tatagccctg acagcacagc attatttgtt
      361 ttctctattc atatcatggg gataagttcg atcatgggcg ccatcaacgt gatcgtcacc
      421 atagtcaacc tacgcgctcc cggcatgacc tggatgaagt taccgctgtt tgtctggact
      481 tggctgatta ccgccttctt gctgatcgcc gttatgccag tgctcgctgg cgccgtcact
      541 atggtgttaa ccgataagtt tttcggtact agcttcttcg aggcagcagg tggtggtgat
      601 cctgtgatgt tccagcatat cttctgattc tttggccac
//

130. 190123-08-GQR-39_chmf4.seq 
506 bp    DNA     linear   INV

SOURCE      mitochondrion Varuna litterata
  ORGANISM  Varuna litterata
            Eukaryota; Metazoa; Ecdysozoa; Arthropoda; Crustacea;
            Multicrustacea; Malacostraca; Eumalacostraca; Eucarida; Decapoda;
            Pleocyemata; Brachyura; Eubrachyura; Grapsoidea; Varunidae; Varuna.
REFERENCE   1  (bases 1 to 506)

COMMENT    This sequence is an output of a scatology-diet study; the identification of this sequence (food species?) is unclear

            Sequencing Technology :: Sanger dideoxy sequencing

FEATURES             Location/Qualifiers
     source          1..506
                     /organism="Varuna litterata"
                     /organelle="mitochondrion"
                     /mol_type="genomic DNA"
                     /isolation_source="otter spraint"
                     /specimen_voucher="GQR-39"
                     /country="Taiwan"
                     /collection_date="6-Aug-2017"
                     /note="This sequence is an output of a scatology-diet study; sequencing error(S) might occurred in it;
                     [uncultured (using universal primers)]"

     gene            1..506
                     /gene="CO1"
     CDS             1..506
                     /gene="CO1"
                     /product="cytochrome c oxidase subunit I"

BASE COUNT      176 a     86 c    103 g    141 t
ORIGIN      
        1 ttgcgatctt gtaagtaata tattaagggc accggctaga actggtaaag aaagtaaaag
       61 taaattagca gtgatgaaga cagcccatac aaataaaggt atttgatcta ttgtcatacc
      121 ataggaacgt atattgataa ctgttgttat aaaattaacg gctcctaaaa ttaaggacac
      181 tcctgctaag tgaaaagaaa aaattcctaa gtctactgag gcaccggcgt gagcaatagc
      241 ggcggctagt ggggggtaga ctgttcatcc tgttccgacc cctctttcta ctattcttct
      301 tgttaataaa agtgataggg aagggggtaa aattcaaaat cttatgttat ttattcgcgg
      361 gaaagctatg tccggggctc ctaatataag tgggacaagt caattaccaa atcctccaat
      421 tatgataggc ataactataa agaaaattat aacaaaggca tgagctgtta caactacatt
      481 ataaatttgg tcattgccaa tcaaac
//

131. 190123-09-GQR-39_Til9020F.seq 
195 bp    DNA     linear   VRT

SOURCE      mitochondrion Coptodon zillii (redbelly tilapia)
  ORGANISM  Coptodon zillii
            Eukaryota; Metazoa; Chordata; Craniata; Vertebrata; Euteleostomi;
            Actinopterygii; Neopterygii; Teleostei; Neoteleostei;
            Acanthomorphata; Ovalentaria; Cichlomorphae; Cichliformes;
            Cichlidae; African cichlids; Pseudocrenilabrinae; Coptodonini;
            Coptodon.
REFERENCE   1  (bases 1 to 195)

COMMENT    This sequence is an output of a scatology-diet study; the identification of this sequence (food species?) is unclear

            Sequencing Technology :: Sanger dideoxy sequencing

FEATURES             Location/Qualifiers
     source          1..195
                     /organism="Coptodon zillii"
                     /organelle="mitochondrion"
                     /mol_type="genomic DNA"
                     /isolation_source="otter spraint"
                     /specimen_voucher="GQR-39"
                     /country="Taiwan"
                     /collection_date="6-Aug-2017"
                     /note="This sequence is an output of a scatology-diet study; sequencing error(S) might occurred in it;
                     [uncultured (using universal primers)]"

     gene            1..195
                     /gene="COIII"
     CDS             1..195
                     /gene="COIII"
                     /product="cytochrome c oxidase subunit III"

BASE COUNT       40 a     70 c     31 g     54 t
ORIGIN      
        1 accacacccc tcctgtccaa aaaggcctcc gatatggtat aatcctcttt attacctcag
       61 aagttttctt ctttctagga ttcttctgag ccttctacca ctccagcctc gcccctaccc
      121 ctgagttagg aggctgctga cccccaacag gaattacccc tcttgacccc ttcgaggtgc
      181 ctctgcttaa caccg
//

132. 190213-02-GQR-37_LCO1490.seq 
653 bp    DNA     linear   INV

SOURCE      mitochondrion Varuna litterata
  ORGANISM  Varuna litterata
            Eukaryota; Metazoa; Ecdysozoa; Arthropoda; Crustacea;
            Multicrustacea; Malacostraca; Eumalacostraca; Eucarida; Decapoda;
            Pleocyemata; Brachyura; Eubrachyura; Grapsoidea; Varunidae; Varuna.
REFERENCE   1  (bases 1 to 653)

COMMENT    This sequence is an output of a scatology-diet study; the identification of this sequence (food species?) is unclear

            Sequencing Technology :: Sanger dideoxy sequencing

FEATURES             Location/Qualifiers
     source          1..653
                     /organism="Varuna litterata"
                     /organelle="mitochondrion"
                     /mol_type="genomic DNA"
                     /isolation_source="otter spraint"
                     /specimen_voucher="GQR-37"
                     /country="Taiwan"
                     /collection_date="6-Aug-2017"
                     /note="This sequence is an output of a scatology-diet study; sequencing error(S) might occurred in it;
                     [uncultured (using universal primers)]"

     gene            1..653
                     /gene="CO1"
     CDS             1..653
                     /gene="CO1"
                     /product="cytochrome c oxidase subunit I"

BASE COUNT      183 a    134 c    118 g    218 t
ORIGIN      
        1 gcatgagcgg gaatagtagg tacgtcttta agattaatat attcgaggca gaattaagac
       61 aaccaggaag tttgattggc aatgaccaaa tttataatgt aattgtaaca gctcatgcct
      121 ttgttataat tttctttata gttatgccta tcataattgg aggatttggt aattgacttg
      181 tcccacttat attaggagcc ccggacatag ctttcccgcg aataaataac ataagattct
      241 gacttttacc cccttcccta tcacttttat taacaagaag aatagtagaa agaggggtcg
      301 gaacaggatg aacagtctac cccccactag ccgccgctat tgctcacgcc ggtgcctcag
      361 tagacttagg aattttttct cttcacttag caggagtgtc ctcaatttta ggagccgtta
      421 attttataac aacagttatc aatatacgtt cctatggtat gacaatagat caaatacctt
      481 tatttgtgtg ggctgtcttc atcactgcta ttttactcct actttcttta ccagttctag
      541 ccggtgccat tactatatta cttacagatc gcaatctaaa tacttcattc tttgacccgg
      601 caggaggagg agatccagtt ctttaccaac atttattttg attttttggt cac
//

133. 190621-04-GQR-39_LCO1490.seq 
611 bp    DNA     linear   INV

SOURCE      mitochondrion Varuna litterata
  ORGANISM  Varuna litterata
            Eukaryota; Metazoa; Ecdysozoa; Arthropoda; Crustacea;
            Multicrustacea; Malacostraca; Eumalacostraca; Eucarida; Decapoda;
            Pleocyemata; Brachyura; Eubrachyura; Grapsoidea; Varunidae; Varuna.
REFERENCE   1  (bases 1 to 611)

COMMENT    This sequence is an output of a scatology-diet study; the identification of this sequence (food species?) is unclear

            Sequencing Technology :: Sanger dideoxy sequencing

FEATURES             Location/Qualifiers
     source          1..611
                     /organism="Varuna litterata"
                     /organelle="mitochondrion"
                     /mol_type="genomic DNA"
                     /isolation_source="otter spraint"
                     /specimen_voucher="GQR-39"
                     /country="Taiwan"
                     /collection_date="6-Aug-2017"
                     /note="This sequence is an output of a scatology-diet study; sequencing error(S) might occurred in it;
                     [uncultured (using universal primers)]"

     gene            1..611
                     /gene="CO1"
     CDS             1..611
                     /gene="CO1"
                     /product="cytochrome c oxidase subunit I"

BASE COUNT      169 a    127 c    106 g    209 t
ORIGIN      
        1 ttaattattc gggcagaatt aagacaacca ggaagtttga ttggcaatga ccaaatttat
       61 aatgtagttg taacagctca tgcctttgtt ataattttct ttatagttat gcctatcata
      121 attggaggat ttggtaattg acttgtccca cttatattag gagccccgga catagctttc
      181 ccgcgaataa ataacataag attctgactt ttaccccctt ccctatcact tttattaaca
      241 agaagaatag tagaaagagg ggtcggaaca ggatgaacag tctacccccc actagccgcc
      301 gctattgctc acgccggtgc ctcagtagac ttaggaattt tttctcttca cttagcagga
      361 gtgtcctcaa ttttaggagc cgttaatttt ataacaacag ttatcaatat acgttcctat
      421 ggtatgacaa tagatcaaat acctttattt gtgtgggctg tcttcatcac tgctatttta
      481 ctcttacttt ctttaccagt tctagccggt gccattacta tattacttac agatcgcaat
      541 ctaaatactt cattctttga cccggcagga ggaggagatc cagttcttta ccaacattta
      601 ttttgatttt t
//

134. 190118-1-DMR-68_FishF1.seq 
615 bp    DNA     linear   BCT
            
SOURCE      mitochondrion Shewanella decolorationis
  ORGANISM  Shewanella decolorationis
            Bacteria; Proteobacteria; Gammaproteobacteria; Alteromonadales;
            Shewanellaceae; Shewanella.
REFERENCE   1  (bases 1 to 615)

COMMENT    This sequence is an output of a scatology-diet study; the identification of this sequence (food species?) is unclear

            Sequencing Technology :: Sanger dideoxy sequencing
          
FEATURES             Location/Qualifiers
     source          1..615
                     /organism="Shewanella decolorationis"
                     /organelle="mitochondrion"
                     /mol_type="genomic DNA"
                     /isolation_source="otter spraint"
                     /specimen_voucher="DMR-68"
                     /country="Taiwan"
                     /collection_date="6-Aug-2017"
                     /note="This sequence is an output of a scatology-diet study; sequencing error(S) might occurred in it;
                     [uncultured (using universal primers)]"
     gene            1..615
                     /gene="CO1"
     CDS             1..615
                     /gene="CO1"
                     /product="cytochrome c oxidase subunit I"

BASE COUNT      119 a    165 c    150 g    181 t
ORIGIN      
        1 atggctatgg tgatccgcgc cgaactcttt cagcccggat tacaactcgt tgagcctaac
       61 ctctttaacc agatgaccac agttcatggg ttaatcatgg tattcggcgc cgtgatgccg
      121 gccttcacag gactggctaa ctggctgatc ccgatgatga ttggcgcgcc agatatggca
      181 ctccctcgga tgaacaactg gagtttttgg atcctgccct tcgcctttac tattttactg
      241 agctcactgt ttatggaagg cggcggccct aatttcggtt ggaccttcta cgcaccactc
      301 tcgaccactt atagccctga cagcacagca ttatttgttt tctctattca tatcaggggg
      361 ataagttcga tcatgggcgc catcaacgtg atcgtcacca tagtcaacct acgcgctccc
      421 ggcatgacct ggatgaagtt accgctgttt gtctggactt ggctgattac cgccttcttg
      481 ctgatcgccg ttatgccagt gctcgctggc gccgtcacta tggtgttaac cgataagttt
      541 ttcggtacta gcttcttcga ggcagcaggt ggtggtgatc ctgtgatgtt ccagcatatc
      601 ttctgattct ttggc
//

135. 190118-2-DMR-68_FishF2.seq 
625 bp    DNA     linear   BCT

SOURCE      mitochondrion Aeromonas diversa
  ORGANISM  Aeromonas diversa
            Bacteria; Proteobacteria; Gammaproteobacteria; Aeromonadales;
            Aeromonadaceae; Aeromonas.
REFERENCE   1  (bases 1 to 625)

COMMENT    This sequence is an output of a scatology-diet study; the identification of this sequence (food species?) is unclear

            Sequencing Technology :: Sanger dideoxy sequencing
          
FEATURES             Location/Qualifiers
     source          1..625
                     /organism="Aeromonas diversa"
                     /organelle="mitochondrion"
                     /mol_type="genomic DNA"
                     /isolation_source="otter spraint"
                     /specimen_voucher="DMR-68"
                     /country="Taiwan"
                     /collection_date="6-Aug-2017"
                     /note="This sequence is an output of a scatology-diet study; sequencing error(S) might occurred in it;
                     [uncultured (using universal primers)]"
     gene            1..625
                     /gene="CO1"
     CDS             1..625
                     /gene="CO1"
                     /product="cytochrome c oxidase subunit I"

BASE COUNT       96 a    198 c    165 g    166 t
ORIGIN      
        1 gtcggcggct ctatggccat ggtgatccgg gccgagctct tccagcccgg gctgcaactg
       61 gtcaatcccc tcttctttaa ccagatgacg acggtgcatg gcctcgtcat ggtctttggt
      121 gccgttatgc ccgcctttac tggcctggcc aactggctca ttcccatgat gataggtgcc
      181 cccgatatgg cgctgccgcg aatgaacaac tggagcttct ggatcctccc cttcgccttc
      241 agcctgctgc tgctcaccct cttcatggat ggtggcggtc ccagttcggg atggaccttc
      301 tatgcccctc tgtcgaccaa gtacagtggt aacagcacgg ccctctttgt gtttgccgtt
      361 cacatgatgg ggatctcctc catcatgggt gccatcaatg tgatcgtcac catcttcaat
      421 ctgagggcgc ccggcatgag ctggatgaaa ctcccgctct tcgtctggac ctggctcatc
      481 accgcctttt tgctgcttgc cgtcatgccg gtactggccg ctgccgtaac catggtgctg
      541 accgacaaat tctttggcac cagcttcttc gatgcggcgg gcggcggcga tcccgtgatg
      601 tttcagcaca tcttctgatt cttcg
//

136. 190123-02-DMR-65_FF2d.seq 
637 bp    DNA     linear   BCT

SOURCE      mitochondrion Shewanella bicestrii
  ORGANISM  Shewanella bicestrii
            Bacteria; Proteobacteria; Gammaproteobacteria; Alteromonadales;
            Shewanellaceae; Shewanella.
REFERENCE   1  (bases 1 to 637)

COMMENT    This sequence is an output of a scatology-diet study; the identification of this sequence (food species?) is unclear

            Sequencing Technology :: Sanger dideoxy sequencing

FEATURES             Location/Qualifiers
     source          1..637
                     /organism="Shewanella bicestrii"
                     /organelle="mitochondrion"
                     /mol_type="genomic DNA"
                     /isolation_source="otter spraint"
                     /specimen_voucher="DMR-65"
                     /country="Taiwan"
                     /collection_date="6-Aug-2017"
                     /note="This sequence is an output of a scatology-diet study; sequencing error(S) might occurred in it;
                     [uncultured (using universal primers)]"

     gene            1..637
                     /gene="CO1"
     CDS             1..637
                     /gene="CO1"
                     /product="cytochrome c oxidase subunit I"

BASE COUNT      122 a    167 c    155 g    193 t
ORIGIN      
        1 cattatgttt ttaaccggtg gtgcgatggc tatggtgatc cgcgccgaac tctttcagcc
       61 cggattacaa ctcgttgagc ctaacctctt taaccagatg accacagttc atgggttaat
      121 catggtattc ggcgccgtga tgccggcctt cacaggactg gctaactggc tgatcccgat
      181 gatgattggc gcgccagata tggcactccc tcggatgaac aactggagtt tttggatcct
      241 gcccttcgcc tttactattt tactgagctc actgtttatg gaaggcggcg gccctaattt
      301 cggttggacc ttctacgcac cactctcgac cacttatagc cctgacagca cagcattatt
      361 tgttttctct attcatatca tggggataag ttcgatcatg ggcgccatca acgtgatcgt
      421 caccatagtc aacctacgcg ctcccggcat gacctggatg aagttaccgc tgtttgtctg
      481 gacttggctg attaccgcct tcttgctgat cgccgttatg ccagtgctcg ctggcgccgt
      541 cactatggtg ttaaccgata agtttttcgg tactagcttc ttcgaggcag caggtggtgg
      601 tgatcctgtg atgttccagc atatcttttg gtttttc
//

137. 190214-01-DMR-65_FishF1.seq 
369 bp    DNA     linear   BCT

SOURCE      mitochondrion Shewanella sp.
  ORGANISM  Shewanella sp.
            Bacteria; Proteobacteria; Gammaproteobacteria; Alteromonadales;
            Shewanellaceae; Shewanella.
REFERENCE   1  (bases 1 to 369)

COMMENT    This sequence is an output of a scatology-diet study; the identification of this sequence (food species?) is unclear

            Sequencing Technology :: Sanger dideoxy sequencing

FEATURES             Location/Qualifiers
     source          1..369
                     /organism="Shewanella sp."
                     /organelle="mitochondrion"
                     /mol_type="genomic DNA"
                     /isolation_source="otter spraint"
                     /specimen_voucher="DMR-65"
                     /country="Taiwan"
                     /collection_date="6-Aug-2017"
                     /note="This sequence is an output of a scatology-diet study; sequencing error(S) might occurred in it;
                     [uncultured (using universal primers)]"

     gene            1..369
                     /gene="CO1"
     CDS             1..369
                     /gene="CO1"
                     /product="cytochrome c oxidase subunit I"

BASE COUNT       69 a    115 c     93 g     92 t
ORIGIN      
        1 ttgaacccaa ctttttcaac cagatgacca cagttcatgg cctgatcatg gtgttcggcg
       61 ccgtgatgcc agccttcacc gggctcgcca actggctgat ccccatgatg attggcgcgc
      121 cggatatggc gctgcctagg atgaacaact ggagcttctg gatcttgccc tttgccttcc
      181 tcattctgct gagctcgctg tttatggaag gcggcgcacc caactttggc tggactttct
      241 acgccccgct ctcgaccacc tacagcccct gacagcacag cgctgttcgt gttctcggtg
      301 cacatcatgg ggatgagttc catcatgggg cgctatcaac gtgaatctga ccataatcca
      361 actgccgcg
//

138. 190603-01-DMR-65_LCO1490.seq 
521 bp    DNA     linear   INV

SOURCE      mitochondrion Varuna litterata
  ORGANISM  Varuna litterata
            Eukaryota; Metazoa; Ecdysozoa; Arthropoda; Crustacea;
            Multicrustacea; Malacostraca; Eumalacostraca; Eucarida; Decapoda;
            Pleocyemata; Brachyura; Eubrachyura; Grapsoidea; Varunidae; Varuna.
REFERENCE   1  (bases 1 to 521)

COMMENT    This sequence is an output of a scatology-diet study; the identification of this sequence (food species?) is unclear

            Sequencing Technology :: Sanger dideoxy sequencing

FEATURES             Location/Qualifiers
     source          1..521
                     /organism="Varuna litterata"
                     /organelle="mitochondrion"
                     /mol_type="genomic DNA"
                     /isolation_source="otter spraint"
                     /specimen_voucher="DMR-65"
                     /country="Taiwan"
                     /collection_date="6-Aug-2017"
                     /note="This sequence is an output of a scatology-diet study; sequencing error(S) might occurred in it;
                     [uncultured (using universal primers)]"

     gene            1..521
                     /gene="CO1"
     CDS             1..521
                     /gene="CO1"
                     /product="cytochrome c oxidase subunit I"

BASE COUNT      143 a    115 c     86 g    177 t
ORIGIN      
        1 accaaattta taatgtagtt gtaacagctc atgcctttgt tataattttc tttatagtta
       61 tgcctatcat aattggagga tttggtaatt gacttgtccc acttatatta ggagccccgg
      121 acatagcttt cccgcgaata aataacataa gattctgact tttaccccct tccctatcac
      181 ttttattaac aagaagaata gtagaaagag gggtcggaac aggatgaaca gtctaccccc
      241 cactagccgc cgctattgct cacgccggtg cctcagtaga cttaggaatt ttttctcttc
      301 acttagcagg agtgtcctca attttaggag ccgttaattt tataacaaca gttatcaata
      361 tacgttccta tggtatgaca atagatcaaa tacctttatt tgtgtgagct gtcttcatca
      421 ctgctatttt actcttactt tctttaccag ttctagccgg tgccattact atattactta
      481 cagatcgcaa tctaaatact tcattctttg acccggcagg a
//

139. 190603-02-DMR-68_LepF1.seq 
147 bp    DNA     linear   INV

SOURCE      mitochondrion Varuna litterata
  ORGANISM  Varuna litterata
            Eukaryota; Metazoa; Ecdysozoa; Arthropoda; Crustacea;
            Multicrustacea; Malacostraca; Eumalacostraca; Eucarida; Decapoda;
            Pleocyemata; Brachyura; Eubrachyura; Grapsoidea; Varunidae; Varuna.
REFERENCE   1  (bases 1 to 147)

COMMENT    This sequence is an output of a scatology-diet study; the identification of this sequence (food species?) is unclear

            Sequencing Technology :: Sanger dideoxy sequencing

FEATURES             Location/Qualifiers
     source          1..147
                     /organism="Varuna litterata"
                     /organelle="mitochondrion"
                     /mol_type="genomic DNA"
                     /isolation_source="otter spraint"
                     /specimen_voucher="DMR-68"
                     /country="Taiwan"
                     /collection_date="6-Aug-2017"
                     /note="This sequence is an output of a scatology-diet study; sequencing error(S) might occurred in it;
                     [uncultured (using universal primers)]"

     gene            1..147
                     /gene="CO1"
     CDS             1..147
                     /gene="CO1"
                     /product="cytochrome c oxidase subunit I"

BASE COUNT       39 a     39 c     31 g     38 t
ORIGIN      
        1 cccttcccta tcacttttat taacaagaag aatagtagaa agaggggtcg gaacaggatg
       61 aacagtctac cccccactag ccgccgctat tgctcacgcc ggtgcctcag tagacttagg
      121 aattttttct cttcacttag caggagt
//

140. 190603-03-DMR-68_VF1.seq 
610 bp    DNA     linear   BCT 

SOURCE      mitochondrion Shewanella bicestrii
  ORGANISM  Shewanella bicestrii
            Bacteria; Proteobacteria; Gammaproteobacteria; Alteromonadales;
            Shewanellaceae; Shewanella.
REFERENCE   1  (bases 1 to 610)

COMMENT    This sequence is an output of a scatology-diet study; the identification of this sequence (food species?) is unclear

            Sequencing Technology :: Sanger dideoxy sequencing

FEATURES             Location/Qualifiers
     source          1..610
                     /organism="Shewanella bicestrii"
                     /organelle="mitochondrion"
                     /mol_type="genomic DNA"
                     /isolation_source="otter spraint"
                     /specimen_voucher="DMR-68"
                     /country="Taiwan"
                     /collection_date="6-Aug-2017"
                     /note="This sequence is an output of a scatology-diet study; sequencing error(S) might occurred in it;
                     [uncultured (using universal primers)]"

     gene            1..610
                     /gene="CO1"
     CDS             1..610
                     /gene="CO1"
                     /product="cytochrome c oxidase subunit I"

BASE COUNT      118 a    164 c    150 g    178 t
ORIGIN      
        1 ggtgcgatgg ctatggtgat ccgcgccgaa ctctttcagc ccggattaca actcgttgag
       61 cctaacctct ttaaccagat gaccacagtt catgggttaa tcatggtatt cggcgccgtg
      121 atgccggcct tcacaggact ggctaactgg ctgatcccga tgatgattgg cgcgccagat
      181 atggcactcc ctcggatgaa caactggagt ttttggatcc tgcccttcgc ctttactatt
      241 ttactgagct cactgtttat ggaaggcggc ggccctaatt tcggttggac cttctacgca
      301 ccactctcga ccacttatag ccctgacagc acagcattat ttgttttctc tattcatatc
      361 atggggataa gttcgatcat gggcgccatc aacgtgatcg tcaccatagt caacctacgc
      421 gctcccggca tgacctggat gaagttaccg ctgtttgtct ggacttggct gattaccgcc
      481 ttcttgctga tcgccgttat gccagtgctc gctggcgccg tcactatggt gttaaccgat
      541 aagtttttcg gtactagctt cttcgaggca gcaggtggtg gtgatcctgt gatgttccag
      601 catatcttct
//

141. 190621-03-DMR-68_FF2d.seq 
621 bp    DNA     linear   BCT

SOURCE      mitochondrion Shewanella bicestrii
  ORGANISM  Shewanella bicestrii
            Bacteria; Proteobacteria; Gammaproteobacteria; Alteromonadales;
            Shewanellaceae; Shewanella.
REFERENCE   1  (bases 1 to 621)

COMMENT    This sequence is an output of a scatology-diet study; the identification of this sequence (food species?) is unclear

            Sequencing Technology :: Sanger dideoxy sequencing

FEATURES             Location/Qualifiers
     source          1..621
                     /organism="Shewanella bicestrii"
                     /organelle="mitochondrion"
                     /mol_type="genomic DNA"
                     /isolation_source="otter spraint"
                     /specimen_voucher="DMR-68"
                     /country="Taiwan"
                     /collection_date="6-Aug-2017"
                     /note="This sequence is an output of a scatology-diet study; sequencing error(S) might occurred in it;
                     [uncultured (using universal primers)]"

     gene            1..621
                     /gene="CO1"
     CDS             1..621
                     /gene="CO1"
                     /product="cytochrome c oxidase subunit I"

BASE COUNT      118 a    166 c    154 g    183 t
ORIGIN      
        1 ccggtggtgc gatggctatg gtgatccgcg ccgaactctt tcagcccgga ttacaactcg
       61 ttgagcctaa cctctttaac cagatgacca cagttcatgg gttaatcatg gtattcggcg
      121 ccgtgatgcc ggccttcaca ggactggcta actggctgat cccgatgatg attggcgcgc
      181 cagatatggc actccctcgg atgaacaact ggagtttttg gatcctgccc ttcgccttta
      241 ctattttact gagctcactg tttatggaag gcggcggccc taatttcggt tggaccttct
      301 acgcaccact ctcgaccact tatagccctg acagcacagc attatttgtt ttctctattc
      361 atatcatggg gataagttcg atcatgggcg ccatcaacgt gatcgtcacc atagtcaacc
      421 tacgcgctcc cggcatgacc tggatgaagt taccgctgtt tgtctggact tggctgatta
      481 ccgccttctt gctgatcgcc gttatgccag tgctcgctgg cgccgtcact atggtgttaa
      541 ccgataagtt tttcggtact agcttcttcg aggcagcagg tggtggtgat cctgtgatgt
      601 tccagcatat cttctggttt t
//

142. 190118-6-Rong-51_FishF1.seq 
621 bp    DNA     linear   VRT

SOURCE      mitochondrion Coptodon zillii (redbelly tilapia)
  ORGANISM  Coptodon zillii
            Eukaryota; Metazoa; Chordata; Craniata; Vertebrata; Euteleostomi;
            Actinopterygii; Neopterygii; Teleostei; Neoteleostei;
            Acanthomorphata; Ovalentaria; Cichlomorphae; Cichliformes;
            Cichlidae; African cichlids; Pseudocrenilabrinae; Coptodonini;
            Coptodon.
REFERENCE   1  (bases 1 to 621)

COMMENT    This sequence is an output of a scatology-diet study; the identification of this sequence (food species?) is unclear

            Sequencing Technology :: Sanger dideoxy sequencing
          
FEATURES             Location/Qualifiers
     source          1..621
                     /organism="Coptodon zillii"
                     /organelle="mitochondrion"
                     /mol_type="genomic DNA"
                     /isolation_source="otter spraint"
                     /specimen_voucher="Rong-51"
                     /country="Taiwan"
                     /collection_date="7-Aug-2017"
                     /note="This sequence is an output of a scatology-diet study; sequencing error(S) might occurred in it;
                     [uncultured (using universal primers)]"
     gene            1..621
                     /gene="CO1"
     CDS             1..621
                     /gene="CO1"
                     /product="cytochrome c oxidase subunit I"

BASE COUNT      139 a    190 c    114 g    178 t
ORIGIN      
        1 ctcagcctcc tagattccga gcagaactaa gccagcccgg ctccctcctc ggggacgacc
       61 agatttataa tgtaattgtt acagcacatg cctttgtaat aattttcttt atagtaatgc
      121 caattatgat tggaggcttt gggaactgat tagtcccact catgatcggt gccccagaca
      181 tggccttccc tcgaatgaac aacatgagtt tctgacttct ccccccatca ttcctccttc
      241 tcctcgcttc atcaggagtc gaagcgggcg ccggtacagg gtgaactgtc taccccccac
      301 tcgcaggcaa tctcgcccat gctgggccct ctgttgacct aaccatcttc tccctccact
      361 tggccggggt gtcatctatt ctaggggcaa ttaatttcat tacaacaatt attaacatga
      421 aaccccctgc tatctctcaa tatcaaacac ccctgtttgt gtggtccgtc ctaattaccg
      481 cagtactgct tcttctgtca ctgcccgttc ttgctgccgg cattacaatg cttctcacag
      541 accgaaatct aaacacaacc ttctttgatc ctgccggagg aggagacccc atcctttacc
      601 aacatttatt ctgattcttc g
//

143. 190119-4-Rong-57_FishF2.seq 
611 bp    DNA     linear   VRT

SOURCE      mitochondrion Channa maculata (blotched snakehead)
  ORGANISM  Channa maculata
            Eukaryota; Metazoa; Chordata; Craniata; Vertebrata; Euteleostomi;
            Actinopterygii; Neopterygii; Teleostei; Neoteleostei;
            Acanthomorphata; Anabantaria; Anabantiformes; Channoidei;
            Channidae; Channa.
REFERENCE   1  (bases 1 to 611)

COMMENT    This sequence is an output of a scatology-diet study; the identification of this sequence (food species?) is unclear

            Sequencing Technology :: Sanger dideoxy sequencing

FEATURES             Location/Qualifiers
     source          1..611
                     /organism="Channa maculata"
                     /organelle="mitochondrion"
                     /mol_type="genomic DNA"
                     /isolation_source="otter spraint"
                     /specimen_voucher="Rong-57"
                     /country="Taiwan"
                     /collection_date="17-Nov-2017"
                     /note="This sequence is an output of a scatology-diet study; sequencing error(S) might occurred in it;
                     [uncultured (using universal primers)]"

     gene            1..611
                     /gene="CO1"
     CDS             1..611
                     /gene="CO1"
                     /product="cytochrome c oxidase subunit I"

BASE COUNT      133 a    188 c    117 g    173 t
ORIGIN      
        1 ctgattcgag cagaactaag ccagcccggc tcccttctcg gggacgacca gatttataat
       61 gtaattgtta cagcacatgc ctttgtaata attttcttta tggtaatgcc aattatgatt
      121 ggaggctttg gaaactgatt tgtcccactt atgatcggtg ccccagacat ggccttccca
      181 cgaataaaca acataagctt ctgacttctt cccccatctt tccttctcct gcttgcctcc
      241 tccggggtag aagcgggtgc cggaactggg tgaactgttt acccccctct cgccggcaac
      301 ctggcccatg ctggaccttc tgtagaccta accatcttct ccctgcacct tgccggggtt
      361 tcttcaatcc tgggggctat taatttcatt acaacaatta ttaacatgaa accccctgct
      421 atctcacaat accaaacacc cctgttcgtg tggtccatcc tgattaccgc cgtccttctg
      481 cttctgtcac tgccggtcct agccgccggc attacaatgc tactcacaga ccgaaatcta
      541 aacaccactt tctttgaccc ggccggggga ggagacccca tcctctacca acatttattc
      601 tgattcttcg g
//

144. 190121-5-Rong-57_Til9020F.seq 
437 bp    DNA     linear   VRT

SOURCE      mitochondrion Coptodon zillii (redbelly tilapia)
  ORGANISM  Coptodon zillii
            Eukaryota; Metazoa; Chordata; Craniata; Vertebrata; Euteleostomi;
            Actinopterygii; Neopterygii; Teleostei; Neoteleostei;
            Acanthomorphata; Ovalentaria; Cichlomorphae; Cichliformes;
            Cichlidae; African cichlids; Pseudocrenilabrinae; Coptodonini;
            Coptodon.
REFERENCE   1  (bases 1 to 437)

COMMENT    This sequence is an output of a scatology-diet study; the identification of this sequence (food species?) is unclear

            Sequencing Technology :: Sanger dideoxy sequencing

FEATURES             Location/Qualifiers
     source          1..437
                     /organism="Coptodon zillii"
                     /organelle="mitochondrion"
                     /mol_type="genomic DNA"
                     /isolation_source="otter spraint"
                     /specimen_voucher="Rong-57"
                     /country="Taiwan"
                     /collection_date="17-Nov-2017"
                     /note="This sequence is an output of a scatology-diet study; sequencing error(S) might occurred in it;
                     [uncultured (using universal primers)]"

     gene            1..437
                     /gene="COIII"
     CDS             1..437
                     /gene="COIII"
                     /product="cytochrome c oxidase subunit III"

BASE COUNT       99 a    143 c     74 g    120 t      1 others
ORIGIN      
        1 caccacaccc ctcctgtcca aaaaggcctc cgatatggta taatcctctt tattacctca
       61 gaagttttct tctttctagg attcttctga gccttctacc actccagcct cgcccctacc
      121 cctgagttag gaggctgctg acccccaaca ggaattaccc ctcttgaccc cttcgaggtg
      181 cctctgctta acaccgccgt cttactggct tctggcgtaa cagttacctg ggcccatcac
      241 agcattatag aaggacatcg aaaagaagcg attcaatccc tagccctaac catwctttta
      301 ggattctact ttacattcct ccaggccata gaatactacg aagccccttt cacaattgca
      361 gacggagtct atggctccac tttcttcgta gcgactggct tccacggact ccacgtaatc
      421 atcggctcta ctttcct
//

145. 190605-14-Rong-57_VF1.seq 
508 bp    DNA     linear   VRT

SOURCE      mitochondrion Coptodon zillii (redbelly tilapia)
  ORGANISM  Coptodon zillii
            Eukaryota; Metazoa; Chordata; Craniata; Vertebrata; Euteleostomi;
            Actinopterygii; Neopterygii; Teleostei; Neoteleostei;
            Acanthomorphata; Ovalentaria; Cichlomorphae; Cichliformes;
            Cichlidae; African cichlids; Pseudocrenilabrinae; Coptodonini;
            Coptodon.
REFERENCE   1  (bases 1 to 508)

COMMENT    This sequence is an output of a scatology-diet study; the identification of this sequence (food species?) is unclear

            Sequencing Technology :: Sanger dideoxy sequencing

FEATURES             Location/Qualifiers
     source          1..508
                     /organism="Coptodon zillii"
                     /organelle="mitochondrion"
                     /mol_type="genomic DNA"
                     /isolation_source="otter spraint"
                     /specimen_voucher="Rong-57"
                     /country="Taiwan"
                     /collection_date="17-Nov-2017"
                     /note="This sequence is an output of a scatology-diet study; sequencing error(S) might occurred in it;
                     [uncultured (using universal primers)]"

     gene            1..508
                     /gene="CO1"
     CDS             1..508
                     /gene="CO1"
                     /product="cytochrome c oxidase subunit I"

BASE COUNT      114 a    151 c     93 g    150 t
ORIGIN      
        1 atttataatg taattgttac agcacatgcc tttgtaataa ttttctttat agtaatgcca
       61 attatgattg gaggctttgg gaactgatta gtcccactta tgatcggcgc accagacatg
      121 gccttccctc gaataaacaa cataagcttc tgacttctcc ccccatcatt cctccttctc
      181 ctcgcttcat caggggtcga agcgggcgcc ggtacagggt gaactgtcta ccccccactc
      241 gcaggcaatc tcgcccacgc tgggccctct gttgacctaa ccatcttctc actccaccta
      301 gccggggtat catctattct aggggcaatt aatttcatta caacaattat taacatgaag
      361 ccccctgcta tctctcagta ccaaacgccc ctgttcgtgt ggtccgtcct aattacggcg
      421 gtgctgcttc ttctgtcact gcctgttctt gctgccggca ttacaatgct tctcacagac
      481 cgaaatctaa acacgacctt ctttgatc
//

146. 190605-15-Rong-57_chmf4.seq 
615 bp    DNA     linear   VRT

SOURCE      mitochondrion Channa maculata (blotched snakehead)
  ORGANISM  Channa maculata
            Eukaryota; Metazoa; Chordata; Craniata; Vertebrata; Euteleostomi;
            Actinopterygii; Neopterygii; Teleostei; Neoteleostei;
            Acanthomorphata; Anabantaria; Anabantiformes; Channoidei;
            Channidae; Channa.
REFERENCE   1  (bases 1 to 615)

COMMENT    This sequence is an output of a scatology-diet study; the identification of this sequence (food species?) is unclear

            Sequencing Technology :: Sanger dideoxy sequencing

FEATURES             Location/Qualifiers
     source          1..615
                     /organism="Channa maculata"
                     /organelle="mitochondrion"
                     /mol_type="genomic DNA"
                     /isolation_source="otter spraint"
                     /specimen_voucher="Rong-57"
                     /country="Taiwan"
                     /collection_date="17-Nov-2017"
                     /note="This sequence is an output of a scatology-diet study; sequencing error(S) might occurred in it;
                     [uncultured (using universal primers)]"

     gene            1..615
                     /gene="CO1"
     CDS             1..615
                     /gene="CO1"
                     /product="cytochrome c oxidase subunit I"

BASE COUNT      145 a    196 c    111 g    163 t
ORIGIN      
        1 gccttaagcc ttctaattcg ggcagaacta agccagcccg gcgcccttct cggggacgac
       61 cagatttata atgtaatcgt tacagcacac gcctttgtaa taattttctt tatggtaatg
      121 ccaataatga tcggcggttt cggaaactga cttgtaccac ttatgatcgg tgccccagac
      181 atggcattcc cacgaataaa caacataagc ttctgacttc ttcccccatc tttccttctc
      241 ctgcttgcct cctccgcagt agaagctggt gcaggaactg gctgaacagt ttacccccct
      301 ctagccagca acctggccca tgcaggagct tccgtagact taaccatctt ctccctgcac
      361 cttgcggggg tttcttcaat cctgggcgct attaatttca ttacaacaat tattaacata
      421 aaacctcctg ctatctcaca ataccaaaca cccctcttcg tatgggccat cctgatcacc
      481 gccgtccttc tgcttctctc actaccggtc ctagccgctg gcatcacgat gctactcaca
      541 gaccgtaatc taaacaccac tttcttcgac ccggcagggg gaggagaccc catcctctac
      601 caacacctat tctga
//

147. 190605-16-Rong-57_FF2d.seq 
450 bp    DNA     linear   MAM

SOURCE      mitochondrion Lutra lutra (Eurasian river otter)
  ORGANISM  Lutra lutra
            Eukaryota; Metazoa; Chordata; Craniata; Vertebrata; Euteleostomi;
            Mammalia; Eutheria; Laurasiatheria; Carnivora; Caniformia;
            Mustelidae; Lutrinae; Lutra.
REFERENCE   1  (bases 1 to 450)

COMMENT    This sequence is an output of a scatology-diet study; the identification of this sequence (food species?) is unclear

            Sequencing Technology :: Sanger dideoxy sequencing

FEATURES             Location/Qualifiers
     source          1..450
                     /organism="Lutra lutra"
                     /organelle="mitochondrion"
                     /mol_type="genomic DNA"
                     /isolation_source="otter spraint"
                     /specimen_voucher="Rong-57"
                     /country="Taiwan"
                     /collection_date="17-Nov-2017"
                     /note="This sequence is an output of a scatology-diet study; sequencing error(S) might occurred in it;
                     [uncultured (using universal primers)]"

     gene            1..450
                     /gene="CO1"
     CDS             1..450
                     /gene="CO1"
                     /product="cytochrome c oxidase subunit I"

BASE COUNT      104 a    131 c     83 g    132 t
ORIGIN      
        1 cctttgtaat aattttcttt atggtaatac caattatgat tggaggcttt gggaactgat
       61 tggtgccctt tatgattggc gcgccagaca tggcattccc acgaataaac aatataagct
      121 tttgacttct gcccccatcc ttccttctcc ttctgacctc atcaagggta gaagcgggtg
      181 ccgggacagg atgaactgtc tacccccctc tggcaggcaa cctagcccat gctggagcct
      241 ctgtagacct gaccatcttt tccctgcact tagccggggt atcatctatt ctgggagcca
      301 ttaatttcat tactaccatt attaacatga aaccccctgc tatatcacaa taccaaaccc
      361 ccctgttcgt atgatccgtc ctaattacag ccgtactcct gcttctatct ctgccagtcc
      421 tagcagccgg tattaccatg ctactcacag
//

148. 190605-7-Rong-51_Til9020F.seq 
188 bp    DNA     linear   VRT

SOURCE      mitochondrion Coptodon zillii (redbelly tilapia)
  ORGANISM  Coptodon zillii
            Eukaryota; Metazoa; Chordata; Craniata; Vertebrata; Euteleostomi;
            Actinopterygii; Neopterygii; Teleostei; Neoteleostei;
            Acanthomorphata; Ovalentaria; Cichlomorphae; Cichliformes;
            Cichlidae; African cichlids; Pseudocrenilabrinae; Coptodonini;
            Coptodon.
REFERENCE   1  (bases 1 to 188)

COMMENT    This sequence is an output of a scatology-diet study; the identification of this sequence (food species?) is unclear

            Sequencing Technology :: Sanger dideoxy sequencing

FEATURES             Location/Qualifiers
     source          1..188
                     /organism="Coptodon zillii"
                     /organelle="mitochondrion"
                     /mol_type="genomic DNA"
                     /isolation_source="otter spraint"
                     /specimen_voucher="Rong-51"
                     /country="Taiwan"
                     /collection_date="7-Aug-2017"
                     /note="This sequence is an output of a scatology-diet study; sequencing error(S) might occurred in it;
                     [uncultured (using universal primers)]"

     gene            1..188
                     /gene="COIII"
     CDS             1..188
                     /gene="COIII"
                     /product="cytochrome c oxidase subunit III"

BASE COUNT       35 a     62 c     34 g     57 t
ORIGIN      
        1 ggtataatcc tctttattac ctcagaagtt ttcttctttc taggattctt ctgagccttc
       61 taccactcca gcctcgcccc tacccctgag ttaggaggct gctgaccccc aacaggaatt
      121 acccctcttg accccttcga ggtgcctctg cttaacaccg ccgtcttact ggcttctgga
      181 gtaacagt
//

149. 190622-03-Rong-51_LepF1.seq 
401 bp    DNA     linear   INV

SOURCE      mitochondrion Cladotanytarsus gracilistylus
  ORGANISM  Cladotanytarsus gracilistylus
            Eukaryota; Metazoa; Ecdysozoa; Arthropoda; Hexapoda; Insecta;
            Pterygota; Neoptera; Holometabola; Diptera; Nematocera;
            Chironomoidea; Chironomidae; Chironominae; Cladotanytarsus.
REFERENCE   1  (bases 1 to 401)

COMMENT    This sequence is an output of a scatology-diet study; the identification of this sequence (food species?) is unclear

            Sequencing Technology :: Sanger dideoxy sequencing

FEATURES             Location/Qualifiers
     source          1..401
                     /organism="Cladotanytarsus gracilistylus"
                     /organelle="mitochondrion"
                     /mol_type="genomic DNA"
                     /isolation_source="otter spraint"
                     /specimen_voucher="Rong-51"
                     /country="Taiwan"
                     /collection_date="7-Aug-2017"
                     /note="This sequence is an output of a scatology-diet study; sequencing error(S) might occurred in it;
                     [uncultured (using universal primers)]"

     gene            1..401
                     /gene="CO1"
     CDS             1..401
                     /gene="CO1"
                     /product="cytochrome c oxidase subunit I"

BASE COUNT      106 a     69 c     54 g    172 t
ORIGIN      
        1 cttttattat aatttttttt atagttatac ctattttaat tggagggttt ggaaattgac
       61 tcttaccttt aatattaggt gcaccagata tagcctttcc tcgaataaat aatataagtt
      121 tttgacttct tcccccatca ctttctcttc ttctttctag ttctattgta gaaaatggag
      181 ctggaacagg atgaaccgtt tatccccctc tctcttcaaa tattgcccat agaggtgcct
      241 ctgttgactt agctattttt tctttacatt tagcaggaat ttcatctatt ttaggatcag
      301 ttaattttat tactactgca attaatatac gaagtaatgg aattacatta gatcgtatac
      361 ctttatttgt ttgatctgtt gtaattacta ctattctttt a
//

150. 190128-01-YS-54_FishF1.seq 
250 bp    DNA     linear   VRT

SOURCE      mitochondrion Mugilogobius chulae (yellowstripe goby)
  ORGANISM  Mugilogobius chulae
            Eukaryota; Metazoa; Chordata; Craniata; Vertebrata; Euteleostomi;
            Actinopterygii; Neopterygii; Teleostei; Neoteleostei;
            Acanthomorphata; Gobiaria; Gobiiformes; Gobioidei; Gobiidae;
            Gobionellinae; Mugilogobius.
REFERENCE   1  (bases 1 to 250)

COMMENT    This sequence is an output of a scatology-diet study; the identification of this sequence (food species?) is unclear

            Sequencing Technology :: Sanger dideoxy sequencing

FEATURES             Location/Qualifiers
     source          1..250
                     /organism="Mugilogobius chulae"
                     /organelle="mitochondrion"
                     /mol_type="genomic DNA"
                     /isolation_source="otter spraint"
                     /specimen_voucher="YS-54"
                     /country="Taiwan"
                     /collection_date="19-Apr-2017"
                     /note="This sequence is an output of a scatology-diet study; sequencing error(S) might occurred in it;
                     [uncultured (using universal primers)]"

     gene            1..250
                     /gene="CO1"
     CDS             1..250
                     /gene="CO1"
                     /product="cytochrome c oxidase subunit I"

BASE COUNT       56 a     64 c     46 g     84 t
ORIGIN      
        1 atgatcaaat ctataatgtt atcgtaacag ctcatgcttt tgtaataatc ttctttatag
       61 taataccaat tatgattgga ggatttggaa actgattagt ccccttaatg attggtgccc
      121 ccgatatggc tttccctcga ataaacaaca tgagcttctg gcttcttccc ccctctttcc
      181 ttctcctgct tgcctcctca ggggttgaag ctggggcagg tactggttga actgtatacc
      241 cccctctccc
//

151. 190128-02-YS-54_Til9020F.seq 
169 bp    DNA     linear   INV

SOURCE      mitochondrion Penaeus japonicus
  ORGANISM  Penaeus japonicus
            Eukaryota; Metazoa; Ecdysozoa; Arthropoda; Crustacea;
            Multicrustacea; Malacostraca; Eumalacostraca; Eucarida; Decapoda;
            Dendrobranchiata; Penaeoidea; Penaeidae; Penaeus.
REFERENCE   1  (bases 1 to 169)

COMMENT    This sequence is an output of a scatology-diet study; the identification of this sequence (food species?) is unclear

            Sequencing Technology :: Sanger dideoxy sequencing

FEATURES             Location/Qualifiers
     source          1..169
                     /organism="Penaeus japonicus"
                     /organelle="mitochondrion"
                     /mol_type="genomic DNA"
                     /isolation_source="otter spraint"
                     /specimen_voucher="YS-54"
                     /country="Taiwan"
                     /collection_date="19-Apr-2017"
                     /note="This sequence is an output of a scatology-diet study; sequencing error(S) might occurred in it;
                     [uncultured (using universal primers)]"

     gene            1..169
                     /gene="COIII"
     CDS             1..169
                     /gene="COIII"
                     /product="cytochrome c oxidase subunit III"

BASE COUNT       46 a     34 c     26 g     63 t
ORIGIN      
        1 aaaagtagtt actattggac tccgatgagg tataatttta tttattacgt cagaagtttt
       61 atttttcttt tcattcttct gagccttctt tcatagaagt ctttccccta atgtaaaagt
      121 aggaagatgc tggccccctg ccggaattca aacttttaac ccattccaa
//

152. 190128-03-YS-54_FishF2.seq 
636 bp    DNA     linear   MAM

SOURCE      mitochondrion Lutra lutra (Eurasian river otter)
  ORGANISM  Lutra lutra
            Eukaryota; Metazoa; Chordata; Craniata; Vertebrata; Euteleostomi;
            Mammalia; Eutheria; Laurasiatheria; Carnivora; Caniformia;
            Mustelidae; Lutrinae; Lutra.
REFERENCE   1  (bases 1 to 636)

COMMENT    This sequence is an output of a scatology-diet study; the identification of this sequence (food species?) is unclear

            Sequencing Technology :: Sanger dideoxy sequencing

FEATURES             Location/Qualifiers
     source          1..636
                     /organism="Lutra lutra"
                     /organelle="mitochondrion"
                     /mol_type="genomic DNA"
                     /isolation_source="otter spraint"
                     /specimen_voucher="YS-54"
                     /country="Taiwan"
                     /collection_date="19-Apr-2017"
                     /note="This sequence is an output of a scatology-diet study; sequencing error(S) might occurred in it;
                     [uncultured (using universal primers)]"

     gene            1..636
                     /gene="CO1"
     CDS             1..636
                     /gene="CO1"
                     /product="cytochrome c oxidase subunit I"

BASE COUNT      161 a    185 c    116 g    174 t
ORIGIN      
        1 caccgccctc agcctactaa tccgtgcaga attaggccaa cccggcgccc tgctaggaga
       61 tgaccaaatt tacaatgtta ttgtcaccgc ccatgcattt gtaataattt tctttatggt
      121 aataccaatt ataatcggag ggtttggaaa ctgactggtg cccttaataa ttggcgcgcc
      181 tgatatagca ttcccacgaa taaataatat gagcttttga ctcctgcctc catccttcct
      241 tctccttctg acctcatcta tggtagaagc gggtgcaggg acaggatgaa ctgtgtatcc
      301 tcctctggca ggtaacctag cgcatgcagg agcatcagta gacctgacaa tcttttccct
      361 gcacttagca ggtgtatcat ccattctggg agccattaac tttattacta ccattatcaa
      421 cataaaaccc cccgcaatat cacaatacca gaccccattg ttcgtatgat ccgtcctaat
      481 tacagccgta ctcctgctcc tatctctacc agtcctagca gccggtatta ccatgctact
      541 cacagaccga aacctgaata ccactttctt tgacccggcc ggaggaggag accccgtcct
      601 ataccaacat ctattctgat tcttcggtca cccctg
//

153. 190214-04-YS-53_Til9020F.seq 
201 bp    DNA     linear   VRT
SOURCE      mitochondrion Coptodon zillii (redbelly tilapia)
  ORGANISM  Coptodon zillii
            Eukaryota; Metazoa; Chordata; Craniata; Vertebrata; Euteleostomi;
            Actinopterygii; Neopterygii; Teleostei; Neoteleostei;
            Acanthomorphata; Ovalentaria; Cichlomorphae; Cichliformes;
            Cichlidae; African cichlids; Pseudocrenilabrinae; Coptodonini;
            Coptodon.
REFERENCE   1  (bases 1 to 201)

COMMENT    This sequence is an output of a scatology-diet study; the identification of this sequence (food species?) is unclear

            Sequencing Technology :: Sanger dideoxy sequencing

FEATURES             Location/Qualifiers
     source          1..201
                     /organism="Coptodon zillii"
                     /organelle="mitochondrion"
                     /mol_type="genomic DNA"
                     /isolation_source="otter spraint"
                     /specimen_voucher="YS-53"
                     /country="Taiwan"
                     /collection_date="19-Apr-2017"
                     /note="This sequence is an output of a scatology-diet study; sequencing error(S) might occurred in it;
                     [uncultured (using universal primers)]"

     gene            1..201
                     /gene="COIII"
     CDS             1..201
                     /gene="COIII"
                     /product="cytochrome c oxidase subunit III"

BASE COUNT       40 a     73 c     32 g     56 t
ORIGIN      
        1 accacacccc tcctgtccaa aaaggcctcc gatatggtat aatcctcttt attacctcag
       61 aagttttctt ctttctagga ttcttctgag ccttctacca ctccagcctc gcccctaccc
      121 ctgagttagg aggctgctga cccccaacag gaattacccc tcttgacccc ttcgaggtgc
      181 ctctgcttaa caccgccgtc t
//
